# Supplementary material for: Divergent responses of human intestinal organoid monolayers using commercial in vitro cytotoxicity assays
Source: PLoS One. 2024 Jun 10;19(6):e0304526. doi: 10.1371/journal.pone.0304526 (PMC11164375; doi:10.1371/journal.pone.0304526)
Supplement: S1 Data — (ZIP) [file pone.0304526.s002.zip]

Archive with 7 entries (7 files):
- Minimal Data/Fig 1.xlsx
- Minimal Data/Fig 2.xlsx
- Minimal Data/Fig 3 AB.xlsx
- Minimal Data/Fig 3 CD.xlsx
- Minimal Data/Fig 3 EF.xlsx
- Minimal Data/Fig 4.xlsx
- Minimal Data/S2 Fig.xlsx
