# Supplementary material for: Divergent responses of human intestinal organoid monolayers using commercial in vitro cytotoxicity assays
Source: PLoS One. 2024 Jun 10;19(6):e0304526. doi: 10.1371/journal.pone.0304526 (PMC11164375; doi:10.1371/journal.pone.0304526)
Supplement: S1 Data — (ZIP) [file pone.0304526.s002.zip › Minimal Data/Fig 1.xlsx]

## Sheet: Experiment 1
Fig 1A	LDH OD
HIO Line	J2												J2STAT1KO													J4												J4FUT2
	Dilution Factor:	1	0.5	0.25	0.125	0.0625	0.03125	0.015625	0.0078125	0.00390625			Dilution Factor:	1	0.5	0.25	0.125	0.0625	0.03125	0.015625	0.0078125	0.00390625			Dilution Factor:	1	0.5	0.25	0.125	0.0625	0.03125	0.015625	0.0078125	0.00390625			Dilution Factor:	1	0.5	0.25	0.125	0.0625	0.03125	0.015625	0.0078125	0.00390625
	Technical Replicate 1	2.5655	2.6806	2.6513	2.5174	1.5658	0.8846	0.5553	0.3535	0.2532			Technical Replicate 1	2.5918	2.6537	2.7771	2.6909	2.3	1.3324	0.7602	0.4679	0.3653			Technical Replicate 1	2.6072	2.6594	2.7146	2.6772	1.9503	1.1417	0.6683	0.4095	0.2849			Technical Replicate 1	2.6251	2.6459	2.6647	2.5451	1.5891	0.9019	0.5325	0.3492	0.2544
	Technical Replicate 2	2.5534	2.6707	2.7189	2.6149	1.9282	1.0653	0.6359	0.3986	0.2814			Technical Replicate 2	2.7061	2.6705	2.7791	2.6751	2.4317	1.4728	0.8333	0.5106	0.3267			Technical Replicate 2	2.7952	2.9595	2.8389	2.8231	1.9433	1.1781	0.6894	0.4273	0.289			Technical Replicate 2	2.5205	2.5461	2.7027	2.5423	1.4945	0.8877	0.517	0.3475	0.2564
	Technical Replicate 3	2.563	2.5982	2.6382	2.547	1.7131	0.9873	0.6051	0.3759	0.2684			Technical Replicate 3	2.6918	2.8152	2.807	2.6988	2.455	1.4092	0.8126	0.4926	0.3299			Technical Replicate 3	2.6257	2.5395	2.6215	2.4066	1.896	1.1053	0.6556	0.4084	0.2873			Technical Replicate 3	2.7696	2.8986	2.8477	2.6794	1.5578	0.9181	0.5527	0.357	0.2535
	Technical Replicate 4	2.5565	2.616	2.6304	2.3982	1.5378	0.8701	0.5363	0.3483	0.2532			Technical Replicate 4	2.6551	2.6971	2.7673	2.6933	2.3124	1.3611	0.7737	0.4697	0.3021			Technical Replicate 4	2.6558	2.7731	2.8832	2.6719	1.869	1.0973	0.6503	0.3974	0.2836			Technical Replicate 4	2.9032	2.8619	2.8854	2.6248	1.5692	0.9118	0.5277	0.3501	0.2384
	Technical Replicate 5	2.5992	2.6419	2.6739	2.5989	1.9219	1.0929	0.6584	0.403	0.2847			Technical Replicate 5	2.7347	2.7287	2.7349	2.6743	2.4362	1.3628	0.8393	0.4938	0.3284			Technical Replicate 5	2.6486	2.692	2.7774	2.6642	1.9428	1.1123	0.6698	0.4061	0.2818			Technical Replicate 5	2.8524	2.698	2.7944	2.5958	1.5289	0.8954	0.5276	0.346	0.2451
	Technical Replicate 6	2.5312	2.5568	2.6413	2.6359	1.7319	1.0187	0.6109	0.3846	0.2724			Technical Replicate 6	2.6352	2.7037	2.7714	2.6938	2.4202	1.4116	0.8167	0.49	0.3268			Technical Replicate 6	2.6376	2.6425	2.8259	2.6889	1.8334	1.0889	0.6494	0.3984	0.2785			Technical Replicate 6	2.7113	2.7406	2.6836	2.5685	1.558	0.916	0.5386	0.3576	0.2492
	Media OD values	0.1544	0.1556	0.1586	0.1564	0.1551	0.1544						Media OD values	0.1538	0.1535	0.1572	0.154	0.1541	0.155						Media OD values	0.1513	0.1533	0.1524	0.1564	0.1535	0.1546						Media OD values	0.1533	0.1558	0.1544	0.1577	0.156	0.1601
		Avg Media												Avg Media												Avg Media												Avg Media
		0.15575												0.1546												0.153583												0.156217
		OD Values Subtracted by Background Media												OD Values Subtracted by Background Media												OD Values Subtracted by Background Media												OD Values Subtracted by Background Media
		2.40975	2.52485	2.49555	2.36165	1.41005	0.72885	0.39955	0.19775	0.09745				2.4372	2.4991	2.6225	2.5363	2.1454	1.1778	0.6056	0.3133	0.2107				2.45362	2.50582	2.56102	2.52362	1.79672	0.988117	0.514717	0.255917	0.131317				2.46888	2.48968	2.50848	2.38888	1.43288	0.745683	0.376283	0.192983	0.0981833
		2.39765	2.51495	2.56315	2.45915	1.77245	0.90955	0.48015	0.24285	0.12565				2.5515	2.5159	2.6245	2.5205	2.2771	1.3182	0.6787	0.356	0.1721				2.64162	2.80592	2.68532	2.66952	1.78972	1.02452	0.535817	0.273717	0.135417				2.36428	2.38988	2.54648	2.38608	1.33828	0.731483	0.360783	0.191283	0.100183
		2.40725	2.44245	2.48245	2.39125	1.55735	0.83155	0.44935	0.22015	0.11265				2.5372	2.6606	2.6524	2.5442	2.3004	1.2546	0.658	0.338	0.1753				2.47212	2.38592	2.46792	2.25302	1.74242	0.951717	0.502017	0.254817	0.133717				2.61338	2.74238	2.69148	2.52318	1.40158	0.761883	0.396483	0.200783	0.0972833
		2.40075	2.46025	2.47465	2.24245	1.38205	0.71435	0.38055	0.19255	0.09745				2.5005	2.5425	2.6127	2.5387	2.1578	1.2065	0.6191	0.3151	0.1475				2.50222	2.61952	2.72962	2.51832	1.71542	0.943717	0.496717	0.243817	0.130017				2.74698	2.70568	2.72918	2.46858	1.41298	0.755583	0.371483	0.193883	0.0821833
		2.44345	2.48615	2.51815	2.44315	1.76615	0.93715	0.50265	0.24725	0.12895				2.5801	2.5741	2.5803	2.5197	2.2816	1.2082	0.6847	0.3392	0.1738				2.49502	2.53842	2.62382	2.51062	1.78922	0.958717	0.516217	0.252517	0.128217				2.69618	2.54178	2.63818	2.43958	1.37268	0.739183	0.371383	0.189783	0.0888833
		2.37545	2.40105	2.48555	2.48015	1.57615	0.86295	0.45515	0.22885	0.11665				2.4806	2.5491	2.6168	2.5392	2.2656	1.257	0.6621	0.3354	0.1722				2.48402	2.48892	2.67232	2.53532	1.67982	0.935317	0.495817	0.244817	0.124917				2.55508	2.58438	2.52738	2.41228	1.40178	0.759783	0.382383	0.201383	0.0929833
	Average	2.40572	2.47162	2.50325	2.3963	1.57737	0.830733	0.444567	0.221567	0.113133			Average	2.51452	2.55688	2.6182	2.5331	2.23798	1.23705	0.651367	0.332833	0.175267			Average	2.5081	2.55742	2.62333	2.50173	1.75222	0.967017	0.510217	0.254267	0.1306			Average	2.57413	2.57563	2.60687	2.43643	1.39337	0.748933	0.376467	0.195017	0.0932833
Fig 1B
	# Live Cells
	Technical Replicate 1	145000											Technical Replicate 1	147000											Technical Replicate 1	220000											Technical Replicate 1	209000
	Technical Replicate 2	243000											Technical Replicate 2	152000											Technical Replicate 2	238000											Technical Replicate 2	221000
	Technical Replicate 3	235000											Technical Replicate 3	158000
	Average	207667											Average	152333											Average	229000											Average	215000

## Sheet: Experiment 2
HIO Line	J2												J2STAT1KO													J4												J4FUT2
	Dilution Factor:	1	0.5	0.25	0.125	0.0625	0.03125	0.015625	0.0078125	0.00390625			Dilution Factor:	1	0.5	0.25	0.125	0.0625	0.03125	0.015625	0.0078125	0.00390625			Dilution Factor:	1	0.5	0.25	0.125	0.0625	0.03125	0.015625	0.0078125	0.00390625			Dilution Factor:	1	0.5	0.25	0.125	0.0625	0.03125	0.015625	0.0078125	0.00390625
	Technical Replicate 1	2.9915	3.0245	2.9976	2.8134	2.4879	1.6317	0.8972	0.5552	0.351			Technical Replicate 1	2.7579	3.01	2.9885	2.8854	2.2938	1.3373	0.7859	0.4786	0.3121			Technical Replicate 1	2.9483	3.0196	2.9515	2.7423	2.0554	1.2093	0.7046	0.4357	0.2935			Technical Replicate 1	3.0508	3.3783	2.8702	1.9666	1.1342	0.6528	0.4106	0.2842	0.2124
	Technical Replicate 2	2.9339	2.8561	2.9179	2.7693	2.2941	1.3627	0.7672	0.4748	0.3057			Technical Replicate 2	2.9065	3.0166	3.1918	2.8464	2.2942	1.414	0.83	0.5114	0.3292			Technical Replicate 2	2.9728	2.9629	2.9088	2.7525	1.9362	1.1487	0.6721	0.4119	0.2811			Technical Replicate 2	2.9976	3.078	2.8852	1.9564	1.1066	0.6484	0.4014	0.2804	0.2663
	Technical Replicate 3	2.7635	2.783	2.9592	2.7334	2.275	1.399	0.8275	0.4953	0.3234			Technical Replicate 3	3.1588	3.0404	3.2703	2.8537	2.2963	1.3956	0.8092	0.4829	0.3179			Technical Replicate 3	3.01	3.0588	2.9992	2.7632	1.9654	1.1273	0.6545	0.4055	0.2835			Technical Replicate 3	2.8976	3.022	2.8782	1.8632	1.0524	0.6149	0.3917	0.2679	0.2075
	Technical Replicate 4	3.0294	2.8999	3.0883	2.8542	2.3905	1.4454	0.8149	0.4824	0.3243			Technical Replicate 4	2.9279	3.0131	2.996	2.8782	2.3305	1.3784	0.7847	0.4888	0.3174			Technical Replicate 4	2.9899	3.0159	2.9635	2.777	1.958	1.1326	0.6534	0.4285	0.2821
	Technical Replicate 5	3.0507	3.206	2.9905	2.8811	2.2686	1.2238	0.7352	0.4399	0.2981			Technical Replicate 5	2.932	2.9387	2.9785	2.6764	2.1361	1.2699	0.7322	0.4473	0.2951			Technical Replicate 5	3.0815	3.0257	2.9735	2.7455	1.8626	1.0336	0.6061	0.3941	0.2661
	Technical Replicate 6	2.8795	3.2972	2.9219	2.754	2.1812	1.2799	0.7495	0.4599	0.305			Technical Replicate 6	2.8642	2.933	2.8853	2.6862	2.2041	1.3299	0.7619	0.4641	0.3093			Technical Replicate 6	2.9784	3.0256	2.9963	2.7907	2.1172	1.0157	0.6125	0.3847	0.2723
	Media OD values	0.1507	0.1544	0.1537	0.151	0.1702	0.1504						Media OD values	0.147	0.1486	0.1482	0.1493	0.1487	0.1495						Media OD values	0.1491	0.1487	0.1504	0.1501	0.1519	0.1505						Media OD values	0.1478	0.149	0.1475	0.1475	0.1481	0.1486
		Avg Media												Avg Media												Avg Media												Avg Media
		0.155067												0.14855												0.150117												0.148083
		OD Values Subtracted by Background Media												OD Values Subtracted by Background Media												OD Values Subtracted by Background Media												OD Values Subtracted by Background Media
		2.83643	2.86943	2.84253	2.65833	2.33283	1.47663	0.742133	0.400133	0.195933				2.60935	2.86145	2.83995	2.73685	2.14525	1.18875	0.63735	0.33005	0.16355				2.79818	2.86948	2.80138	2.59218	1.90528	1.05918	0.554483	0.285583	0.143383				2.90272	3.23022	2.72212	1.81852	0.986117	0.504717	0.262517	0.136117	0.0643167
		2.77883	2.70103	2.76283	2.61423	2.13903	1.20763	0.612133	0.319733	0.150633				2.75795	2.86805	3.04325	2.69785	2.14565	1.26545	0.68145	0.36285	0.18065				2.82268	2.81278	2.75868	2.60238	1.78608	0.998583	0.521983	0.261783	0.130983				2.84952	2.92992	2.73712	1.80832	0.958517	0.500317	0.253317	0.132317	0.118217
		2.60843	2.62793	2.80413	2.57833	2.11993	1.24393	0.672433	0.340233	0.168333				3.01025	2.89185	3.12175	2.70515	2.14775	1.24705	0.66065	0.33435	0.16935				2.85988	2.90868	2.84908	2.61308	1.81528	0.977183	0.504383	0.255383	0.133383				2.74952	2.87392	2.73012	1.71512	0.904317	0.466817	0.243617	0.119817	0.0594167
		2.87433	2.74483	2.93323	2.69913	2.23543	1.29033	0.659833	0.327333	0.169233				2.77935	2.86455	2.84745	2.72965	2.18195	1.22985	0.63615	0.34025	0.16885				2.83978	2.86578	2.81338	2.62688	1.80788	0.982483	0.503283	0.278383	0.131983
		2.89563	3.05093	2.83543	2.72603	2.11353	1.06873	0.580133	0.284833	0.143033				2.78345	2.79015	2.82995	2.52785	1.98755	1.12135	0.58365	0.29875	0.14655				2.93138	2.87558	2.82338	2.59538	1.71248	0.883483	0.455983	0.243983	0.115983
		2.72443	3.14213	2.76683	2.59893	2.02613	1.12483	0.594433	0.304833	0.149933				2.71565	2.78445	2.73675	2.53765	2.05555	1.18135	0.61335	0.31555	0.16075				2.82828	2.87548	2.84618	2.64058	1.96708	0.865583	0.462383	0.234583	0.122183
	Average	2.78635	2.85605	2.82417	2.64583	2.16115	1.23535	0.643517	0.329517	0.16285			Average	2.776	2.84342	2.90318	2.65583	2.11062	1.20563	0.635433	0.3303	0.16495			Average	2.8467	2.86797	2.81535	2.61175	1.83235	0.961083	0.500417	0.25995	0.12965			Average	2.83392	3.01135	2.72978	1.78065	0.94965	0.490617	0.25315	0.129417	0.08065
Fig 1B
	# Live Cells
	Technical Replicate 1	163000											Technical Replicate 1	391000											Technical Replicate 1	147000											Technical Replicate 1	223000
	Technical Replicate 2	199000											Technical Replicate 2	266000											Technical Replicate 2	129000											Technical Replicate 2	227000
	Technical Replicate 3	240000											Technical Replicate 3	365000											Technical Replicate 3	161000											Technical Replicate 3	148000
	Average	200667											Average	340667											Average	145667											Average	199333

## Sheet: Plotted Data
Fig 1A												Fig 1B
Dilution Factor	Dilution Factor	J2		J2STAT1KO		J4		J4FUT2				J2	J2STAT1KO	J4	J4FUT2
		Experiment 1	Experiment 2	Experiment 1	Experiment 2	Experiment 1	Experiment 2	Experiment 1	Experiment 2		Experiment 1	207667	152333	229000	215000
1	1	2.40572	2.78635	2.51452	2.776	2.5081	2.8467	2.57413	2.83392		Experiment 2	200667	340667	145667	199333
1/2	0.5	2.47162	2.85605	2.55688	2.84342	2.55742	2.86797	2.57563	3.01135
1/4	0.25	2.50325	2.82417	2.6182	2.90318	2.62333	2.81535	2.60687	2.72978
1/8	0.125	2.3963	2.64583	2.5331	2.65583	2.50173	2.61175	2.43643	1.78065
1/16	0.0625	1.57737	2.16115	2.23798	2.11062	1.75222	1.83235	1.39337	0.94965
1/32	0.03125	0.830733	1.23535	1.23705	1.20563	0.967017	0.961083	0.748933	0.490617
1/64	0.015625	0.444567	0.643516	0.651367	0.635433	0.510217	0.500416	0.376466	0.25315
1/128	0.007813	0.221567	0.329516	0.332833	0.3303	0.254267	0.25995	0.195016	0.129417
1/256	0.003906	0.113133	0.16285	0.175267	0.16495	0.1306	0.12965	0.093283	0.0806503
