# Supplementary material for: Divergent responses of human intestinal organoid monolayers using commercial in vitro cytotoxicity assays
Source: PLoS One. 2024 Jun 10;19(6):e0304526. doi: 10.1371/journal.pone.0304526 (PMC11164375; doi:10.1371/journal.pone.0304526)
Supplement: S1 Data — (ZIP) [file pone.0304526.s002.zip › Minimal Data/Fig 2.xlsx]

## Sheet: Experiment 1
			Fig2A			Fig2B			Fig2C			Fig2D
	5 min	Raw LDH OD Values	J2			J2STAT1KO			J4			J4FUT2
			Technical Replicate 1	Technical Replicate 2	Technical Replicate 3	Technical Replicate 1	Technical Replicate 2	Technical Replicate 3	Technical Replicate 1	Technical Replicate 2	Technical Replicate 3	Technical Replicate 1	Technical Replicate 2	Technical Replicate 3
		Undiluted Lysed Cells	1.4914	1.503	1.4668	1.5124	1.4811	1.4864	1.5088	1.548	1.4739	1.2989	1.3176	1.3016
		Undiluted Untreated Cells	0.4408	0.3917	0.3756	0.7516	0.7236	0.7928	0.4918	0.4656	0.5352	0.2843	0.2858	0.2647
		Diluted 1:10 Lysed Cells										0.2412	0.2315	0.2389
		Diluted 1:10 Untreated Cells										0.1383	0.1365	0.1311
		Diluted 1:20 Lysed Cells	0.3384	0.3461	0.3554	0.5366	0.5034	0.539	0.3349	0.3295	0.2844
		Diluted 1:20 Untreated Cells	0.1686	0.1534	0.1622	0.1652	0.1608	0.1627	0.1499	0.1481	0.1481
		Media	0.1353	0.1522	0.1352
		Average OD Values	J2			J2STAT1KO			J4			J4FUT2
		Undiluted Lysed Cells	1.48707			1.4933			1.51023			1.30603
		Undiluted Untreated Cells	0.4027			0.756			0.497533			0.278267
		Diluted 1:10 Lysed Cells										0.2372
		Diluted 1:10 Untreated Cells										0.1353
		Diluted 1:20 Lysed Cells	0.346633			0.526333			0.316267
		Diluted 1:20 Untreated Cells	0.1614			0.1629			0.1487
		Media	0.1409
	10 min	Raw LDH OD Values	J2			J2STAT1KO			J4			J4FUT2
			Technical Replicate 1	Technical Replicate 2	Technical Replicate 3	Technical Replicate 1	Technical Replicate 2	Technical Replicate 3	Technical Replicate 1	Technical Replicate 2	Technical Replicate 3	Technical Replicate 1	Technical Replicate 2	Technical Replicate 3
		Undiluted Lysed Cells	2.6298	2.7309	2.7087	2.6894	2.8304	2.8899	2.8232	2.7852	2.7507	2.5491	2.4921	2.4912
		Undiluted Untreated Cells	1.01	1.0307	1.1351	1.9565	1.8366	2.1405	1.3372	1.2241	1.2147	0.6458	0.6618	0.5155
		Diluted 1:10 Lysed Cells										0.357	0.3769	0.4177
		Diluted 1:10 Untreated Cells										0.1971	0.1893	0.179
		Diluted 1:20 Lysed Cells	0.4587	0.437	0.3936	0.8732	0.5962	0.6883	0.5327	0.5272	0.5514
		Diluted 1:20 Untreated Cells	0.1711	0.1686	0.1625	0.2117	0.2096	0.2146	0.2394	0.1768	0.1683
		Media	0.1261	0.1278	0.1278
		Average OD Values	J2			J2STAT1KO			J4			J4FUT2
		Undiluted Lysed Cells	2.6898			2.80323			2.78637			2.5108
		Undiluted Untreated Cells	1.0586			1.97787			1.25867			0.6077
		Diluted 1:10 Lysed Cells										0.383867
		Diluted 1:10 Untreated Cells										0.188467
		Diluted 1:20 Lysed Cells	0.429767			0.719233			0.5371
		Diluted 1:20 Untreated Cells	0.1674			0.211967			0.194833
		Media	0.127233
	20 min	Raw LDH OD Values	J2			J2STAT1KO			J4			J4FUT2
			Technical Replicate 1	Technical Replicate 2	Technical Replicate 3	Technical Replicate 1	Technical Replicate 2	Technical Replicate 3	Technical Replicate 1	Technical Replicate 2	Technical Replicate 3	Technical Replicate 1	Technical Replicate 2	Technical Replicate 3
		Undiluted Lysed Cells	1.9879	1.9608	1.992	2.023	1.9876	2.0089	2.2143	2.0771	2.0277	1.8708	1.7991	1.8648
		Undiluted Untreated Cells	0.6383	0.5951	0.5673	1.049	1.0762	1.1194	1.2689	0.6687	0.6187	0.3773	0.3636	0.2804
		Diluted 1:10 Lysed Cells										0.2238	0.2369	0.1686
		Diluted 1:10 Untreated Cells										0.1908	0.172	0.1701
		Diluted 1:20 Lysed Cells	0.4763	0.4925	0.4301	0.7369	0.5962	0.5552	0.3827	0.328	0.2866
		Diluted 1:20 Untreated Cells	0.1616	0.1611	0.1648	0.184	0.1857	0.2051	0.1739	0.1667	0.1624
		Media	0.1239	0.136	0.1381
		Average OD Values	J2			J2STAT1KO			J4			J4FUT2
		Undiluted Lysed Cells	1.98023			2.0065			2.10637			1.8449
		Undiluted Untreated Cells	0.600233			1.08153			0.8521			0.340433
		Diluted 1:10 Lysed Cells										0.209767
		Diluted 1:10 Untreated Cells										0.177633
		Diluted 1:20 Lysed Cells	0.4663			0.629433			0.332433
		Diluted 1:20 Untreated Cells	0.1625			0.1916			0.167667
		Media	0.132667
	30 min	Raw LDH OD Values	J2			J2STAT1KO			J4			J4FUT2
			Technical Replicate 1	Technical Replicate 2	Technical Replicate 3	Technical Replicate 1	Technical Replicate 2	Technical Replicate 3	Technical Replicate 1	Technical Replicate 2	Technical Replicate 3	Technical Replicate 1	Technical Replicate 2	Technical Replicate 3
		Undiluted Lysed Cells	3.0023	2.9943	3.0225	2.9916	2.9997	2.9812	2.9859	3.0066	3.0556	2.9415	2.9332	2.8936
		Undiluted Untreated Cells	1.7938	2.0694	2.3462	2.5771	2.4787	2.3872	1.8761	1.6939	1.5931	0.7541	0.6905	0.5737
		Diluted 1:10 Lysed Cells										0.6387	0.5616	0.496
		Diluted 1:10 Untreated Cells										0.2641	0.2205	0.2173
		Diluted 1:20 Lysed Cells	0.9404	0.9874	0.9083	1.5566	1.4964	1.6044	1.2616	0.8218	1.1485
		Diluted 1:20 Untreated Cells	0.2018	0.195	0.1961	0.272	0.274	0.2776	0.2238	0.2189	0.2297
		Media	0.1462	0.1531	0.1252
		Average OD Values	J2			J2STAT1KO			J4			J4FUT2
		Undiluted Lysed Cells	3.00637			2.99083			3.01603			2.92277
		Undiluted Untreated Cells	2.0698			2.481			1.72103			0.672767
		Diluted 1:10 Lysed Cells										0.565433
		Diluted 1:10 Untreated Cells										0.233967
		Diluted 1:20 Lysed Cells	0.945367			1.55247			1.0773
		Diluted 1:20 Untreated Cells	0.197633			0.274533			0.224133
		Media	0.1415

## Sheet: Experiment 2
			Fig2A			Fig2B			Fig2C			Fig2D
	5 min	Raw LDH OD Values	J2			J2STAT1KO			J4			J4FUT2
			Technical Replicate 1	Technical Replicate 2	Technical Replicate 3	Technical Replicate 1	Technical Replicate 2	Technical Replicate 3	Technical Replicate 1	Technical Replicate 2	Technical Replicate 3	Technical Replicate 1	Technical Replicate 2	Technical Replicate 3
		Undiluted Lysed Cells	2.0522	1.964	1.9765	1.959	1.9462	1.9465	1.9333	2.1114	1.9936	1.8089	1.764	1.768
		Undiluted Untreated Cells	0.8503	0.9528	0.8983	0.4233	0.3674	0.3936	0.483	0.4635	0.4754	0.2047	0.2103	0.2399
		Diluted 1:10 Lysed Cells										0.5485	0.5716	0.4901
		Diluted 1:10 Untreated Cells										0.1715	0.156	0.1498
		Diluted 1:20 Lysed Cells	0.7297	0.7655	0.7527	0.599	0.6053	0.6717	0.6795	0.5534	0.5069
		Diluted 1:20 Untreated Cells	0.1615	0.1736	0.1665	0.1515	0.142	0.1425	0.1426	0.1449	0.1462
		Media	0.1185	0.1189	0.1178
		Average OD Values	J2			J2STAT1KO			J4			J4FUT2
		Undiluted Lysed Cells	1.99757			1.95057			2.01277			1.7803
		Undiluted Untreated Cells	0.900467			0.394767			0.473967			0.2183
		Diluted 1:10 Lysed Cells										0.536733
		Diluted 1:10 Untreated Cells										0.1591
		Diluted 1:20 Lysed Cells	0.7493			0.625333			0.579933
		Diluted 1:20 Untreated Cells	0.1672			0.145333			0.144567
		Media	0.1184
	10 min	Raw LDH OD Values	J2			J2STAT1KO			J4			J4FUT2
			Technical Replicate 1	Technical Replicate 2	Technical Replicate 3	Technical Replicate 1	Technical Replicate 2	Technical Replicate 3	Technical Replicate 1	Technical Replicate 2	Technical Replicate 3	Technical Replicate 1	Technical Replicate 2	Technical Replicate 3
		Undiluted Lysed Cells	2.9185	2.8809	2.8509	2.8612	2.8973	2.8295	2.8109	2.8447	2.8505	2.812	2.8013	2.6645
		Undiluted Untreated Cells	1.4773	1.8248	1.6938	0.8572	0.662	0.698	0.734	0.8165	0.8154	0.4696	0.5011	0.5208
		Diluted 1:10 Lysed Cells										0.8005	0.9819	0.8751
		Diluted 1:10 Untreated Cells										0.1622	0.1689	0.1628
		Diluted 1:20 Lysed Cells	0.9214	0.955	1.0542	0.9308	1.0271	1.02	1.1927	1.1144	1.2171
		Diluted 1:20 Untreated Cells	0.2238	0.2468	0.2201	0.1798	0.1624	0.1647	0.177	0.1706	0.1736
		Media	0.128	0.1365	0.1258
		Average OD Values	J2			J2STAT1KO			J4			J4FUT2
		Undiluted Lysed Cells	2.88343			2.86267			2.83537			2.75927
		Undiluted Untreated Cells	1.6653			0.739067			0.788633			0.497167
		Diluted 1:10 Lysed Cells										0.885833
		Diluted 1:10 Untreated Cells										0.164633
		Diluted 1:20 Lysed Cells	0.976867			0.992633			1.17473
		Diluted 1:20 Untreated Cells	0.230233			0.168967			0.173733
		Media	0.1301
	20 min	Raw LDH OD Values	J2			J2STAT1KO			J4			J4FUT2
			Technical Replicate 1	Technical Replicate 2	Technical Replicate 3	Technical Replicate 1	Technical Replicate 2	Technical Replicate 3	Technical Replicate 1	Technical Replicate 2	Technical Replicate 3	Technical Replicate 1	Technical Replicate 2	Technical Replicate 3
		Undiluted Lysed Cells	3.289	3.2824	3.2025	3.2868	3.2299	3.2134	3.2268	3.2811	3.2303	3.2476	3.2122	3.2406
		Undiluted Untreated Cells	2.6881	3.0121	2.7379	1.1998	1.1176	1.2416	1.5896	1.4617	1.6077	0.6938	0.8913	0.7884
		Diluted 1:10 Lysed Cells										0.8394	0.8663	0.9416
		Diluted 1:10 Untreated Cells										0.1956	0.1833	0.1971
		Diluted 1:20 Lysed Cells	1.7286	1.7079	1.5596	1.2719	1.3639	1.3771	1.0957	1.0893	1.0674
		Diluted 1:20 Untreated Cells	0.2786	0.3125	0.2818	0.2026	0.2063	0.225	0.2128	0.2054	0.2159
		Media	0.1303	0.1261	0.1354
		Average OD Values	J2			J2STAT1KO			J4			J4FUT2
		Undiluted Lysed Cells	3.25797			3.24337			3.24607			3.23347
		Undiluted Untreated Cells	2.8127			1.18633			1.553			0.791167
		Diluted 1:10 Lysed Cells										0.882433
		Diluted 1:10 Untreated Cells										0.192
		Diluted 1:20 Lysed Cells	1.66537			1.33763			1.08413
		Diluted 1:20 Untreated Cells	0.290967			0.2113			0.211367
		Media	0.1306
	30 min	Raw LDH OD Values	J2			J2STAT1KO			J4			J4FUT2
			Technical Replicate 1	Technical Replicate 2	Technical Replicate 3	Technical Replicate 1	Technical Replicate 2	Technical Replicate 3	Technical Replicate 1	Technical Replicate 2	Technical Replicate 3	Technical Replicate 1	Technical Replicate 2	Technical Replicate 3
		Undiluted Lysed Cells	3.3407	3.2866	3.2564	3.2624	3.2679	3.2401	3.2884	3.2704	3.2785	3.2772	3.1899	3.2426
		Undiluted Untreated Cells	3.2377	3.2485	3.1636	1.7284	1.7936	2.2645	2.2714	1.8384	2.0934	0.8661	0.658	1.0296
		Diluted 1:10 Lysed Cells										1.775	1.884	1.9771
		Diluted 1:10 Untreated Cells										0.2079	0.1986	0.2166
		Diluted 1:20 Lysed Cells	2.1458	2.0811	2.3472	2.0821	2.3111	2.3282	1.9907	2.4984	2.014
		Diluted 1:20 Untreated Cells	0.3331	0.3741	0.3449	0.2394	0.2205	0.2285	0.2499	0.2439	0.2501
		Media	0.1267	0.126	0.1298
		Average OD Values	J2			J2STAT1KO			J4			J4FUT2
		Undiluted Lysed Cells	3.29457			3.2568			3.2791			3.23657
		Undiluted Untreated Cells	3.2166			1.92883			2.06773			0.851233
		Diluted 1:10 Lysed Cells										1.8787
		Diluted 1:10 Untreated Cells										0.2077
		Diluted 1:20 Lysed Cells	2.19137			2.24047			2.1677
		Diluted 1:20 Untreated Cells	0.3507			0.229467			0.247967
		Media	0.1275

## Sheet: Experiment 3
			Fig2A			Fig2B			Fig2C			Fig2D
	5 min	Raw LDH OD Values	J2			J2STAT1KO			J4			J4FUT2
			Technical Replicate 1	Technical Replicate 2	Technical Replicate 3	Technical Replicate 1	Technical Replicate 2	Technical Replicate 3	Technical Replicate 1	Technical Replicate 2	Technical Replicate 3	Technical Replicate 1	Technical Replicate 2	Technical Replicate 3
		Undiluted Lysed Cells	1.6329	1.6577	1.6755	1.7229	1.7531	1.6992	1.7462	1.6917	1.6669	1.6121	0.9527	1.6616
		Undiluted Untreated Cells	0.2356	0.3109	0.2415	0.4278	0.4677	0.4725	0.1726	0.1959	0.2031	0.1625	0.1737	0.1866
		Diluted 1:10 Lysed Cells										0.489	0.4489	0.445
		Diluted 1:10 Untreated Cells										0.1526	0.1532	0.154
		Diluted 1:20 Lysed Cells	0.3602	0.3268	0.3624	0.5364	0.6326	0.6687	0.3312	0.3334	0.3463
		Diluted 1:20 Untreated Cells	0.1543	0.1549	0.1614	0.164	0.1605	0.1629	0.1502	0.1518	0.1505
		Average OD Values	J2			J2STAT1KO			J4			J4FUT2
		Undiluted Lysed Cells	1.65537			1.72507			1.7016			1.4088
		Undiluted Untreated Cells	0.262667			0.456			0.190533			0.174267
		Diluted 1:10 Lysed Cells										0.460967
		Diluted 1:10 Untreated Cells										0.153267
		Diluted 1:20 Lysed Cells	0.3498			0.612567			0.336967
		Diluted 1:20 Untreated Cells	0.156867			0.162467			0.150833
	10 min	Raw LDH OD Values	J2			J2STAT1KO			J4			J4FUT2
			Technical Replicate 1	Technical Replicate 2	Technical Replicate 3	Technical Replicate 1	Technical Replicate 2	Technical Replicate 3	Technical Replicate 1	Technical Replicate 2	Technical Replicate 3	Technical Replicate 1	Technical Replicate 2	Technical Replicate 3
		Undiluted Lysed Cells	1.7764	1.464	1.453	1.6397	1.8182	1.8086	1.7929	1.7819	1.7902	1.7481	1.8501	1.5766
		Undiluted Untreated Cells	0.2886	0.2893	0.371	0.6529	0.7148	0.8217	0.3243	0.2928	0.3555	0.224	0.2779	0.3086
		Diluted 1:10 Lysed Cells										0.6823	0.6571	0.6634
		Diluted 1:10 Untreated Cells										0.1864	0.1725	0.1764
		Diluted 1:20 Lysed Cells	0.4199	0.3838	0.3727	0.6452	0.735	0.7745	0.4313	0.4012	0.4318
		Diluted 1:20 Untreated Cells	0.2203	0.2165	0.2071	0.2305	0.2509	0.2269	0.1969	0.1973	0.1968
		Average OD Values	J2			J2STAT1KO			J4			J4FUT2
		Undiluted Lysed Cells	1.56447			1.7555			1.78833			1.72493
		Undiluted Untreated Cells	0.3163			0.7298			0.3242			0.270167
		Diluted 1:10 Lysed Cells										0.6676
		Diluted 1:10 Untreated Cells										0.178433
		Diluted 1:20 Lysed Cells	0.392133			0.718233			0.421433
		Diluted 1:20 Untreated Cells	0.214633			0.2361			0.197
	20 min	Raw LDH OD Values	J2			J2STAT1KO			J4			J4FUT2
			Technical Replicate 1	Technical Replicate 2	Technical Replicate 3	Technical Replicate 1	Technical Replicate 2	Technical Replicate 3	Technical Replicate 1	Technical Replicate 2	Technical Replicate 3	Technical Replicate 1	Technical Replicate 2	Technical Replicate 3
		Undiluted Lysed Cells	2.667	2.7296	2.835	2.8787	2.9938	2.9615	3.0888	2.9826	2.986	2.9614	2.9555	2.9506
		Undiluted Untreated Cells	0.7144	0.8256	0.6482	1.2772	1.3515	1.3743	0.5416	0.5188	0.5191	0.3461	0.3824	0.3394
		Diluted 1:10 Lysed Cells										1.0102	0.3497	0.9365
		Diluted 1:10 Untreated Cells										0.2772	0.2807	0.2818
		Diluted 1:20 Lysed Cells	1.2144	1.2984	1.0228	1.7969	2.1568	2.0331	0.8433	0.9631	0.8864
		Diluted 1:20 Untreated Cells	0.2907	0.3058	0.2932	0.3308	0.3376	0.3391	0.281	0.2845	0.2839
		Average OD Values	J2			J2STAT1KO			J4			J4FUT2
		Undiluted Lysed Cells	2.74387			2.94467			3.01913			2.95583
		Undiluted Untreated Cells	0.7294			1.33433			0.5265			0.355967
		Diluted 1:10 Lysed Cells										0.765467
		Diluted 1:10 Untreated Cells										0.2799
		Diluted 1:20 Lysed Cells	1.17853			1.9956			0.8976
		Diluted 1:20 Untreated Cells	0.296567			0.335833			0.283133
	30 min	Raw LDH OD Values	J2			J2STAT1KO			J4			J4FUT2
			Technical Replicate 1	Technical Replicate 2	Technical Replicate 3	Technical Replicate 1	Technical Replicate 2	Technical Replicate 3	Technical Replicate 1	Technical Replicate 2	Technical Replicate 3	Technical Replicate 1	Technical Replicate 2	Technical Replicate 3
		Undiluted Lysed Cells	2.6142	2.8412	2.7617	2.8926	2.9219	2.923	2.9223	2.9564	2.9681	2.9482	2.9264	2.9769
		Undiluted Untreated Cells	0.974	0.9761	0.7901	1.8633	1.7881	1.9036	0.6846	0.7165	0.7519	0.3997	0.417	0.4451
		Diluted 1:10 Lysed Cells										0.9817	1.1253	0.828
		Diluted 1:10 Untreated Cells										0.3696	0.3812	0.3887
		Diluted 1:20 Lysed Cells	1.5416	1.6423	1.6976	2.5954	2.5005	2.2961	1.0887	1.0262	0.9633
		Diluted 1:20 Untreated Cells	0.389	0.3877	0.399	0.4435	0.45	0.4672	0.3884	0.3816	0.387
		Average OD Values	J2			J2STAT1KO			J4			J4FUT2
		Undiluted Lysed Cells	2.73903			2.9125			2.94893			2.9505
		Undiluted Untreated Cells	0.9134			1.85167			0.717667			0.4206
		Diluted 1:10 Lysed Cells										0.978333
		Diluted 1:10 Untreated Cells										0.379833
		Diluted 1:20 Lysed Cells	1.62717			2.464			1.02607
		Diluted 1:20 Untreated Cells	0.3919			0.453567			0.385667
		Media	#REF!

## Sheet: Plotted Data
	Fig2A			Fig2B			Fig2C			Fig2D			Fig2A			Fig2B			Fig2C			Fig2D			Fig2A			Fig2B			Fig2C			Fig2D			Fig2A			Fig2B			Fig2C			Fig2D			Fig2
Elapsed time of LDH reaction (min)	Lysed J2 Undiluted			Lysed J2STAT1KO Undiluted			Lysed J4 Undiluted			Lysed J4FUT2 Undiluted			Untreated J2 Undiluted			Untreated J2STAT1KO Undiluted			Untreated J4 Undiluted			Untreated J4FUT2 Undiluted			Lysed J2 Diluted 1:20			Lysed J2STAT1KO Diluted 1:20			Lysed J4 Diluted 1:20			Lysed J4FUT2 Diluted 1:10			Untreated J2 Diluted 1:20			Untreated J2STAT1KO Diluted 1:20			Untreated J4 Diluted 1:20			Untreated J4FUT2 Diluted 1:10			Media
	Experiment 1	Experiment 2	Experiment 3	Experiment 1	Experiment 2	Experiment 3	Experiment 1	Experiment 2	Experiment 3	Experiment 1	Experiment 2	Experiment 3	Experiment 1	Experiment 2	Experiment 3	Experiment 1	Experiment 2	Experiment 3	Experiment 1	Experiment 2	Experiment 3	Experiment 1	Experiment 2	Experiment 3	Experiment 1	Experiment 2	Experiment 3	Experiment 1	Experiment 2	Experiment 3	Experiment 1	Experiment 2	Experiment 3	Experiment 1	Experiment 2	Experiment 3	Experiment 1	Experiment 2	Experiment 3	Experiment 1	Experiment 2	Experiment 3	Experiment 1	Experiment 2	Experiment 3	Experiment 1	Experiment 2	Experiment 3	Experiment 1
5	1.48707	1.99757	1.65537	1.4933	1.95057	1.72507	1.51023	2.01277	1.7016	1.30603	1.7803	1.4088	0.4027	0.900467	0.262667	0.756	0.394767	0.456	0.497533	0.473967	0.190533	0.278267	0.2183	0.174267	0.346633	0.7493	0.3498	0.526333	0.625333	0.612567	0.316267	0.579933	0.336967	0.2372	0.536733	0.460967	0.1614	0.1672	0.156867	0.1629	0.145333	0.162467	0.1487	0.144567	0.150833	0.1353	0.1591	0.153267	0.1409
10	2.6898	2.88343	1.56447	2.80323	2.86267	1.7555	2.78637	2.83537	1.78833	2.5108	2.75927	1.72493	1.0586	1.6653	0.3163	1.97787	0.739067	0.7298	1.25867	0.788633	0.3242	0.6077	0.497167	0.270167	0.429767	0.976867	0.392133	0.719233	0.992633	0.718233	0.5371	1.17473	0.421433	0.383867	0.885833	0.6676	0.1674	0.230233	0.214633	0.211967	0.168967	0.2361	0.194833	0.173733	0.197	0.188467	0.164633	0.178433	0.127233
20	1.98023	3.25797	2.74387	2.0065	3.24337	2.94467	2.10637	3.24607	3.01913	1.8449	3.23347	2.95583	0.600233	2.8127	0.7294	1.08153	1.18633	1.33433	0.8521	1.553	0.5265	0.340433	0.791167	0.355967	0.4663	1.66537	1.17853	0.629433	1.33763	1.9956	0.332433	1.08413	0.8976	0.209767	0.882433	0.765467	0.1625	0.290967	0.296567	0.1916	0.2113	0.335833	0.167667	0.211367	0.283133	0.177633	0.192	0.2799	0.132667
30	3.00637	3.29457	2.73903	2.99083	3.2568	2.9125	3.01603	3.2791	2.94893	2.92277	3.23657	2.9505	2.0698	3.2166	0.9134	2.481	1.92883	1.85167	1.72103	2.06773	0.717667	0.672767	0.851233	0.4206	0.945367	2.19137	1.62717	1.55247	2.24047	2.464	1.0773	2.1677	1.02607	0.565433	1.8787	0.978333	0.197633	0.3507	0.3919	0.274533	0.229467	0.453567	0.224133	0.247967	0.385667	0.233967	0.2077	0.379833	0.1415
[truncated: 1 more columns]
