# Supplementary material for: Divergent responses of human intestinal organoid monolayers using commercial in vitro cytotoxicity assays
Source: PLoS One. 2024 Jun 10;19(6):e0304526. doi: 10.1371/journal.pone.0304526 (PMC11164375; doi:10.1371/journal.pone.0304526)
Supplement: S1 Data — (ZIP) [file pone.0304526.s002.zip › Minimal Data/Fig 3 AB.xlsx]

## Sheet: Experiment 1 - J2
		LDH			CellTox					MTS			CellTiter-Glo					Flow Cytometry - Propidium Iodide		Flow Cytometry - LIVE/DEAD
	Raw PlateReader Values	Technical Replicate 1	Technical Replicate 2	Technical Replicate 3	Technical Replicate 1	Technical Replicate 2	Technical Replicate 3			Technical Replicate 1	Technical Replicate 2	Technical Replicate 3	Technical Replicate 1	Technical Replicate 2	Technical Replicate 3		% Gated	Negative Stain	Positive Stain	Negative Stain	Positive Stain
	Lysed Cells	2.0959	2.0809	2.0942	1072.02	845.118	496.365		Background Media	0.2086	0.2095	0.219	32.671	30.158	28.901
	Untreated Cells	0.6127	0.6129	0.596	164.594	152.85	191.204		Untreated Cells	1.3681	1.4799	1.5339	78955.2	80635.2	80623.9		1% DMSO	0.838	0.114	0.904	0.0847
	1% DMSO	0.6896	0.6055	0.7158	224.652	243.027	186.019		1% DMSO	0.7273	1.1731	0.5508	53122.7	58187.9	72262.7		Ritonavir 1.5 µM	0.672	0.286	0.784	0.197
	Ritonavir 1.5 µM	0.7407	0.7774	0.7738	246.635	217.689	252.638		Ritonavir 1.5 µM	0.6029	0.5915	0.5068	53612.7	63501.9	58269.6		Ritonavir 5 µM	0.706	0.253	0.781	0.204
	Ritonavir 5 µM	0.6798	0.7028	0.7099	225.831	163.01	201.44		Ritonavir 5 µM	1.3449	0.6387	0.6131	64748.4	56827	73383.6		Ritonavir 15.8 µM	0.757	0.196	0.842	0.146
	Ritonavir 15.8 µM	0.8721	2.0742	0.8301	264.74	171.612	202.249		Ritonavir 15.8 µM	0.734	0.494	0.5511	60104.1	55139.4	68485.5		Ritonavir 50 µM	0.121	0.867	0.453	0.526
	Ritonavir 50 µM	1.9189	2.0395	1.9932	658.552	509.544	759.805		Ritonavir 50 µM	0.3931	0.4978	0.509	29823.4	23840.9	26457		Ritonavir 158 µM	0.123	0.863	0.537	0.445
	Ritonavir 158 µM	1.6602	1.7495	1.4825	847.594	537.505	1214.08		Ritonavir 158 µM	0.8059	0.6911	0.6948	32971.1	23697.6	26605.3
	Average Untreated Cells	0.6072			169.549				Average Media	0.212367			30.5767
	Subtracted Background of Untreated Cells								Subtracted Background of Untreated Cells
	Lysed Cells	1.4887	1.4737	1.487	902.471	675.569	326.816										Gated Sums Captured
	Untreated Cells	0.0055	0.0057	-0.0112	-4.95533	-16.6993	21.6547		Untreated Cells	1.15573	1.26753	1.32153	78924.6	80604.6	80593.3
	1% DMSO	0.0824	-0.0017	0.1086	55.1027	73.4777	16.4697		1% DMSO	0.514933	0.960733	0.338433	53092.1	58157.3	72232.1		1% DMSO		0.952		0.9887
	Ritonavir 1.5 µM	0.1335	0.1702	0.1666	77.0857	48.1397	83.0887		Ritonavir 1.5 µM	0.390533	0.379133	0.294433	53582.1	63471.3	58239		Ritonavir 1.5 µM		0.958		0.981
	Ritonavir 5 µM	0.0726	0.0956	0.1027	56.2817	-6.53933	31.8907		Ritonavir 5 µM	1.13253	0.426333	0.400733	64717.8	56796.4	73353		Ritonavir 5 µM		0.959		0.985
	Ritonavir 15.8 µM	0.2649	1.467	0.2229	95.1907	2.06267	32.6997		Ritonavir 15.8 µM	0.521633	0.281633	0.338733	60073.6	55108.9	68454.9		Ritonavir 15.8 µM		0.953		0.988
	Ritonavir 50 µM	1.3117	1.4323	1.386	489.003	339.995	590.256		Ritonavir 50 µM	0.180733	0.285433	0.296633	29792.8	23810.3	26426.5		Ritonavir 50 µM		0.988		0.979
	Ritonavir 158 µM	1.053	1.1423	0.8753	678.045	367.956	1044.53		Ritonavir 158 µM	0.593533	0.478733	0.482433	32940.5	23667	26574.7		Ritonavir 158 µM		0.986		0.982
	Average Lysed Control	1.48313			634.952				Average Untreated Cells Control	1.24827			80040.9
	% Cytotoxicity								% Viability								100-%Cytotoxicity
	1% DMSO	5.55581	-0.114622	7.32234	8.67825	11.5722	2.59385		1% DMSO	41.2519	76.9654	27.1123	66.3312	72.6595	90.2441		1% DMSO		0.886		0.9153
	Ritonavir 1.5 µM	9.00121	11.4757	11.233	12.1404	7.58163	13.0858		Ritonavir 1.5 µM	31.286	30.3728	23.5874	66.9435	79.2987	72.7616		Ritonavir 1.5 µM		0.714		0.803
	Ritonavir 5 µM	4.89504	6.44581	6.92453	8.86393	-1.02989	5.02253		Ritonavir 5 µM	90.7285	34.154	32.1032	80.856	70.9593	91.6444		Ritonavir 5 µM		0.747		0.796
	Ritonavir 15.8 µM	17.8608	98.9122	15.029	14.9918	0.324854	5.14995		Ritonavir 15.8 µM	41.7886	22.562	27.1363	75.0536	68.8509	85.5249		Ritonavir 15.8 µM		0.804		0.854
	Ritonavir 50 µM	88.4411	96.5726	93.4508	77.0142	53.5465	92.9607		Ritonavir 50 µM	14.4787	22.8664	23.7636	37.222	29.7477	33.0162		Ritonavir 50 µM		0.133		0.474
	Ritonavir 158 µM	70.9983	77.0194	59.0169	106.787	57.9502	164.505		Ritonavir 158 µM	47.5486	38.3518	38.6483	41.1546	29.5687	33.2015		Ritonavir 158 µM		0.137		0.555
	Correction for Out of Bounds								Correction for Out of Bounds
	1% DMSO	5.55581	0	7.32234	8.67825	11.5722	2.59385		1% DMSO	41.2519	76.9654	27.1123	66.3312	72.6595	90.2441		100-%Cytotoxicity Relative to Totaled Sums
	Ritonavir 1.5 µM	9.00121	11.4757	11.233	12.1404	7.58163	13.0858		Ritonavir 1.5 µM	31.286	30.3728	23.5874	66.9435	79.2987	72.7616		1% DMSO		0.930672		0.925761
	Ritonavir 5 µM	4.89504	6.44581	6.92453	8.86393	0	5.02253		Ritonavir 5 µM	90.7285	34.154	32.1032	80.856	70.9593	91.6444		Ritonavir 1.5 µM		0.745303		0.818552
	Ritonavir 15.8 µM	17.8608	98.9122	15.029	14.9918	0.324854	5.14995		Ritonavir 15.8 µM	41.7886	22.562	27.1363	75.0536	68.8509	85.5249		Ritonavir 5 µM		0.778936		0.808122
	Ritonavir 50 µM	88.4411	96.5726	93.4508	77.0142	53.5465	92.9607		Ritonavir 50 µM	14.4787	22.8664	23.7636	37.222	29.7477	33.0162		Ritonavir 15.8 µM		0.843652		0.864372
	Ritonavir 158 µM	70.9983	77.0194	59.0169	100	57.9502	100		Ritonavir 158 µM	47.5486	38.3518	38.6483	41.1546	29.5687	33.2015		Ritonavir 50 µM		0.134615		0.484168
																	Ritonavir 158 µM		0.138945		0.565173
	100-%Cytotoxicity
	1% DMSO	94.4442	100	92.6777	91.3218	88.4278	97.4062
	Ritonavir 1.5 µM	90.9988	88.5243	88.767	87.8596	92.4184	86.9142
	Ritonavir 5 µM	95.105	93.5542	93.0755	91.1361	100	94.9775
	Ritonavir 15.8 µM	82.1392	1.08779	84.971	85.0082	99.6751	94.8501
	Ritonavir 50 µM	11.5589	3.42743	6.5492	22.9858	46.4535	7.03928
	Ritonavir 158 µM	29.0017	22.9806	40.9831	0	42.0498	0
	Average 100-%Cytotoxicity								Average Corrected % Viability
	1% DMSO	95.7073			92.3852				1% DMSO	48.4432			76.4116
	Ritonavir 1.5 µM	89.43			89.064				Ritonavir 1.5 µM	28.4154			73.0012
	Ritonavir 5 µM	93.9115			95.3712				Ritonavir 5 µM	52.3286			81.1533
	Ritonavir 15.8 µM	56.066			93.1778				Ritonavir 15.8 µM	30.4956			76.4765
	Ritonavir 50 µM	7.1785			25.4929				Ritonavir 50 µM	20.3696			33.3286
	Ritonavir 158 µM	30.9884			14.0166				Ritonavir 158 µM	41.5162			34.6416

## Sheet: Experiment 2 - J2
		LDH			CellTox					MTS			CellTiter-Glo					Flow Cytometry - Propidium Iodide		Flow Cytometry - LIVE/DEAD
	Raw PlateReader Values	Technical Replicate 1	Technical Replicate 2	Technical Replicate 3	Technical Replicate 1	Technical Replicate 2	Technical Replicate 3			Technical Replicate 1	Technical Replicate 2	Technical Replicate 3	Technical Replicate 1	Technical Replicate 2	Technical Replicate 3		% Gated	Negative Stain	Positive Stain	Negative Stain	Positive Stain
	Lysed Cells	2.0943	2.0658	1.9328	1378.46	748.951	784.845		Background Media	0.1748	0.1779	0.1812	36.631	32.841	41.683
	Untreated Cells	0.6082	0.556	0.5512	76.898	87.736	79.583		Untreated Cells	2.4868	2.0692	2.4052	84552.4	86615.1	70872.7		1% DMSO	0.804	0.194	0.795	0.177
	1% DMSO	0.688	0.6068	0.5994	89.098	138.486	95.441		1% DMSO	2.5395	2.0612	2.2951	67468.6	64620.2	50450.5		Ritonavir 1.5 µM	0.884	0.11	0.854	0.129
	Ritonavir 1.5 µM	0.616	0.5986	0.613	93.764	124.068	91.944		Ritonavir 1.5 µM	2.1094	1.9629	1.9074	61867.9	62537.4	56089.1		Ritonavir 5 µM	0.842	0.154	0.831	0.147
	Ritonavir 5 µM	0.6194	0.6076	0.5924	93.917	110.877	102.153		Ritonavir 5 µM	2.2763	2.0187	2.022	70138.9	57469.7	55285.8		Ritonavir 15.8 µM	0.836	0.159	0.812	0.173
	Ritonavir 15.8 µM	0.6471	0.6256	0.5924	105.485	118.753	105.836		Ritonavir 15.8 µM	2.3701	1.955	2.0006	75494.5	53363.3	57401.5		Ritonavir 50 µM	0.616	0.387	0.592	0.387
	Ritonavir 50 µM	0.8218	0.7707	0.8347	200.39	200.094	202.327		Ritonavir 50 µM	2.1785	2.0012	2.0927	74918.5	63016.1	56385.9		Ritonavir 158 µM	0.408	0.595	0.526	0.443
	Ritonavir 158 µM	1.3706	1.1904	1.3197	528.211	445.561	476.676		Ritonavir 158 µM	1.1226	0.6069	0.6791	41690.7	27510.9	25644
	Average Untreated Cells	0.5718			81.4057				Average Media	0.177967			37.0517
	Subtracted Background of Untreated Cells								Subtracted Background of Untreated Cells
	Lysed Cells	1.5225	1.494	1.361	1297.05	667.545	703.439										Gated Sums Captured
	Untreated Cells	0.0364	-0.0158	-0.0206	-4.50767	6.33033	-1.82267		Untreated Cells	2.30883	1.89123	2.22723	84515.3	86578	70835.7
	1% DMSO	0.1162	0.035	0.0276	7.69233	57.0803	14.0353		1% DMSO	2.36153	1.88323	2.11713	67431.6	64583.2	50413.5		1% DMSO		0.998		0.972
	Ritonavir 1.5 µM	0.0442	0.0268	0.0412	12.3583	42.6623	10.5383		Ritonavir 1.5 µM	1.93143	1.78493	1.72943	61830.9	62500.3	56052.1		Ritonavir 1.5 µM		0.994		0.983
	Ritonavir 5 µM	0.0476	0.0358	0.0206	12.5113	29.4713	20.7473		Ritonavir 5 µM	2.09833	1.84073	1.84403	70101.8	57432.6	55248.7		Ritonavir 5 µM		0.996		0.978
	Ritonavir 15.8 µM	0.0753	0.0538	0.0206	24.0793	37.3473	24.4303		Ritonavir 15.8 µM	2.19213	1.77703	1.82263	75457.4	53326.2	57364.4		Ritonavir 15.8 µM		0.995		0.985
	Ritonavir 50 µM	0.25	0.1989	0.2629	118.984	118.688	120.921		Ritonavir 50 µM	2.00053	1.82323	1.91473	74881.5	62979	56348.9		Ritonavir 50 µM		1.003		0.979
	Ritonavir 158 µM	0.7988	0.6186	0.7479	446.805	364.155	395.27		Ritonavir 158 µM	0.944633	0.428933	0.501133	41653.7	27473.8	25606.9		Ritonavir 158 µM		1.003		0.969
	Average Lysed Control	1.45917			889.345				Average Untreated Cells Control	2.14243			80643
	% Cytotoxicity								% Viability								100-%Cytotoxicity
	1% DMSO	7.96345	2.39863	1.89149	0.864944	6.41824	1.57817		1% DMSO	110.227	87.9016	98.8191	83.6174	80.0853	62.5144		1% DMSO		0.806		0.823
	Ritonavir 1.5 µM	3.02913	1.83666	2.82353	1.3896	4.79705	1.18495		Ritonavir 1.5 µM	90.1514	83.3134	80.7229	76.6723	77.5024	69.5064		Ritonavir 1.5 µM		0.89		0.871
	Ritonavir 5 µM	3.26214	2.45346	1.41176	1.4068	3.31382	2.33288		Ritonavir 5 µM	97.9416	85.9179	86.0719	86.9286	71.2184	68.5102		Ritonavir 5 µM		0.846		0.853
	Ritonavir 15.8 µM	5.16048	3.68704	1.41176	2.70754	4.19942	2.747		Ritonavir 15.8 µM	102.32	82.9446	85.073	93.5697	66.1263	71.1338		Ritonavir 15.8 µM		0.841		0.827
	Ritonavir 50 µM	17.1331	13.6311	18.0171	13.3789	13.3456	13.5967		Ritonavir 50 µM	93.3767	85.1011	89.3719	92.8555	78.0961	69.8745		Ritonavir 50 µM		0.613		0.613
	Ritonavir 158 µM	54.7436	42.3941	51.2553	50.2398	40.9465	44.4451		Ritonavir 158 µM	44.0916	20.0208	23.3908	51.6519	34.0685	31.7534		Ritonavir 158 µM		0.405		0.557
	Correction for Out of Bounds								Correction for Out of Bounds
	1% DMSO	7.96345	2.39863	1.89149	0.864944	6.41824	1.57817		1% DMSO	100	87.9016	98.8191	83.6174	80.0853	62.5144		100-%Cytotoxicity Relative to Totaled Sums
	Ritonavir 1.5 µM	3.02913	1.83666	2.82353	1.3896	4.79705	1.18495		Ritonavir 1.5 µM	90.1514	83.3134	80.7229	76.6723	77.5024	69.5064		1% DMSO		0.807615		0.846708
	Ritonavir 5 µM	3.26214	2.45346	1.41176	1.4068	3.31382	2.33288		Ritonavir 5 µM	97.9416	85.9179	86.0719	86.9286	71.2184	68.5102		Ritonavir 1.5 µM		0.895372		0.886063
	Ritonavir 15.8 µM	5.16048	3.68704	1.41176	2.70754	4.19942	2.747		Ritonavir 15.8 µM	100	82.9446	85.073	93.5697	66.1263	71.1338		Ritonavir 5 µM		0.849398		0.872188
	Ritonavir 50 µM	17.1331	13.6311	18.0171	13.3789	13.3456	13.5967		Ritonavir 50 µM	93.3767	85.1011	89.3719	92.8555	78.0961	69.8745		Ritonavir 15.8 µM		0.845226		0.839594
	Ritonavir 158 µM	54.7436	42.3941	51.2553	50.2398	40.9465	44.4451		Ritonavir 158 µM	44.0916	20.0208	23.3908	51.6519	34.0685	31.7534		Ritonavir 50 µM		0.611167		0.626149
																	Ritonavir 158 µM		0.403789		0.574819
	100-%Cytotoxicity
	1% DMSO	92.0366	97.6014	98.1085	99.1351	93.5818	98.4218
	Ritonavir 1.5 µM	96.9709	98.1633	97.1765	98.6104	95.2029	98.815
	Ritonavir 5 µM	96.7379	97.5465	98.5882	98.5932	96.6862	97.6671
	Ritonavir 15.8 µM	94.8395	96.313	98.5882	97.2925	95.8006	97.253
	Ritonavir 50 µM	82.8669	86.3689	81.9829	86.6211	86.6544	86.4033
	Ritonavir 158 µM	45.2564	57.6059	48.7447	49.7602	59.0535	55.5549
	Average 100-%Cytotoxicity								Average Corrected % Viability
	1% DMSO	95.9155			97.0462				1% DMSO	95.5736			75.4057
	Ritonavir 1.5 µM	97.4369			97.5428				Ritonavir 1.5 µM	84.7292			74.5604
	Ritonavir 5 µM	97.6242			97.6488				Ritonavir 5 µM	89.9771			75.5524
	Ritonavir 15.8 µM	96.5802			96.782				Ritonavir 15.8 µM	89.3392			76.9433
	Ritonavir 50 µM	83.7396			86.5596				Ritonavir 50 µM	89.2832			80.2754
	Ritonavir 158 µM	50.5357			54.7895				Ritonavir 158 µM	29.1678			39.1579

## Sheet: Experiment 1 - J2STAT1KO
		LDH			CellTox					MTS			CellTiter-Glo					Flow Cytometry - Propidium Iodide		Flow Cytometry - LIVE/DEAD
	Raw PlateReader Values	Technical Replicate 1	Technical Replicate 2	Technical Replicate 3	Technical Replicate 1	Technical Replicate 2	Technical Replicate 3			Technical Replicate 1	Technical Replicate 2	Technical Replicate 3	Technical Replicate 1	Technical Replicate 2	Technical Replicate 3		% Gated	Negative Stain	Positive Stain	Negative Stain	Positive Stain
	Lysed Cells	2.028	2.0084	2.0156	3058.75	1443.27	2344.59		Background Media	0.1955	0.2151	0.2321	42.716	32.665	47.741
	Untreated Cells	0.6007	0.6091	0.6035	339.68	508.756	322.084		Untreated Cells	2.3458	2.0748	2.034	114359	104701	108427		1% DMSO	0.796	0.198	0.84	0.143
	1% DMSO	0.6621	0.6574	0.6437	444.241	571.656	358.233		1% DMSO	2.3595	2.0608	2.0075	111529	110986	108818		Ritonavir 1.5 µM	0.802	0.19	0.859	0.125
	Ritonavir 1.5 µM	0.6667	0.6381	0.6653	475.42	656.549	375.531		Ritonavir 1.5 µM	2.3773	1.879	1.7175	115716	112889	105415		Ritonavir 5 µM	0.822	0.17	0.863	0.119
	Ritonavir 5 µM	0.652	0.6625	0.65	426.973	548.35	399.607		Ritonavir 5 µM	2.3644	2.0101	1.962	114868	113699	108477		Ritonavir 15.8 µM	0.775	0.214	0.841	0.141
	Ritonavir 15.8 µM	0.6359	0.6747	0.6434	453.127	533.715	379.846		Ritonavir 15.8 µM	2.1349	2.0008	1.9666	118694	109483	109559		Ritonavir 50 µM	0.74	0.252	0.826	0.161
	Ritonavir 50 µM	0.9382	0.9366	0.952	709.083	746.569	844.516		Ritonavir 50 µM	2.2271	2.0893	1.9902	103736	94622.1	101759		Ritonavir 158 µM	0.227	0.78	0.597	0.4
	Ritonavir 158 µM	1.9643	1.5294	1.9541	1832	1651.23	1587.88		Ritonavir 158 µM	1.0054	1.0241	0.8104	33425.2	21006.2	37470.7
	Average Untreated Cells	0.604433			390.173				Average Media	0.214233			41.0407
	Subtracted Background of Untreated Cells								Subtracted Background of Untreated Cells
	Lysed Cells	1.42357	1.40397	1.41117	2668.58	1053.1	1954.42										Gated Sums Captured
	Untreated Cells	-0.00373333	0.00466667	-0.000933333	-50.4933	118.583	-68.0893		Untreated Cells	2.13157	1.86057	1.81977	114318	104660	108386
	1% DMSO	0.0576667	0.0529667	0.0392667	54.0677	181.483	-31.9403		1% DMSO	2.14527	1.84657	1.79327	111488	110945	108777		1% DMSO		0.994		0.983
	Ritonavir 1.5 µM	0.0622667	0.0336667	0.0608667	85.2467	266.376	-14.6423		Ritonavir 1.5 µM	2.16307	1.66477	1.50327	115675	112848	105374		Ritonavir 1.5 µM		0.992		0.984
	Ritonavir 5 µM	0.0475667	0.0580667	0.0455667	36.7997	158.177	9.43367		Ritonavir 5 µM	2.15017	1.79587	1.74777	114827	113657	108436		Ritonavir 5 µM		0.992		0.982
	Ritonavir 15.8 µM	0.0314667	0.0702667	0.0389667	62.9537	143.542	-10.3273		Ritonavir 15.8 µM	1.92067	1.78657	1.75237	118653	109442	109518		Ritonavir 15.8 µM		0.989		0.982
	Ritonavir 50 µM	0.333767	0.332167	0.347567	318.91	356.396	454.343		Ritonavir 50 µM	2.01287	1.87507	1.77597	103695	94581.1	101718		Ritonavir 50 µM		0.992		0.987
	Ritonavir 158 µM	1.35987	0.924967	1.34967	1441.83	1261.06	1197.71		Ritonavir 158 µM	0.791167	0.809867	0.596167	33384.2	20965.2	37429.6		Ritonavir 158 µM		1.007		0.997
	Average Lysed Control	1.4129			1892.03				Average Untreated Cells Control	1.9373			109121
	% Cytotoxicity								% Viability								100-%Cytotoxicity
	1% DMSO	4.08144	3.74879	2.77915	2.85765	9.59194	-1.68815		1% DMSO	110.735	95.3165	92.5653	102.169	101.671	99.6842		1% DMSO		0.802		0.857
	Ritonavir 1.5 µM	4.40701	2.38281	4.30792	4.50556	14.0788	-0.773894		Ritonavir 1.5 µM	111.654	85.9323	77.596	106.006	103.416	96.5663		Ritonavir 1.5 µM		0.81		0.875
	Ritonavir 5 µM	3.3666	4.10975	3.22505	1.94498	8.36015	0.4986		Ritonavir 5 µM	110.988	92.6995	90.2166	105.229	104.157	99.3721		Ritonavir 5 µM		0.83		0.881
	Ritonavir 15.8 µM	2.2271	4.97322	2.75792	3.3273	7.58664	-0.545833		Ritonavir 15.8 µM	99.1414	92.2194	90.4541	108.735	100.294	100.363		Ritonavir 15.8 µM		0.786		0.859
	Ritonavir 50 µM	23.6228	23.5096	24.5995	16.8554	18.8367	24.0135		Ritonavir 50 µM	103.901	96.7876	91.6723	95.027	86.6752	93.216		Ritonavir 50 µM		0.748		0.839
	Ritonavir 158 µM	96.2465	65.4658	95.5246	76.2053	66.651	63.3028		Ritonavir 158 µM	40.8386	41.8039	30.7731	30.5937	19.2127	34.301		Ritonavir 158 µM		0.22		0.6
	Correction for Out of Bounds								Correction for Out of Bounds
	1% DMSO	4.08144	3.74879	2.77915	2.85765	9.59194	0		1% DMSO	100	95.3165	92.5653	100	100	99.6842		100-%Cytotoxicity Relative to Totaled Sums
	Ritonavir 1.5 µM	4.40701	2.38281	4.30792	4.50556	14.0788	0		Ritonavir 1.5 µM	100	85.9323	77.596	100	100	96.5663		1% DMSO		0.806841		0.871821
	Ritonavir 5 µM	3.3666	4.10975	3.22505	1.94498	8.36015	0.4986		Ritonavir 5 µM	100	92.6995	90.2166	100	100	99.3721		Ritonavir 1.5 µM		0.816532		0.889228
	Ritonavir 15.8 µM	2.2271	4.97322	2.75792	3.3273	7.58664	0		Ritonavir 15.8 µM	99.1414	92.2194	90.4541	100	100	100		Ritonavir 5 µM		0.836694		0.897149
	Ritonavir 50 µM	23.6228	23.5096	24.5995	16.8554	18.8367	24.0135		Ritonavir 50 µM	100	96.7876	91.6723	95.027	86.6752	93.216		Ritonavir 15.8 µM		0.794742		0.874745
	Ritonavir 158 µM	96.2465	65.4658	95.5246	76.2053	66.651	63.3028		Ritonavir 158 µM	40.8386	41.8039	30.7731	30.5937	19.2127	34.301		Ritonavir 50 µM		0.754032		0.850051
																	Ritonavir 158 µM		0.218471		0.601805
	100-%Cytotoxicity
	1% DMSO	95.9186	96.2512	97.2208	97.1423	90.4081	100
	Ritonavir 1.5 µM	95.593	97.6172	95.6921	95.4944	85.9212	100
	Ritonavir 5 µM	96.6334	95.8902	96.775	98.055	91.6399	99.5014
	Ritonavir 15.8 µM	97.7729	95.0268	97.2421	96.6727	92.4134	100
	Ritonavir 50 µM	76.3772	76.4904	75.4005	83.1446	81.1633	75.9865
	Ritonavir 158 µM	3.75351	34.5342	4.47543	23.7947	33.349	36.6972
	Average 100-%Cytotoxicity								Average Corrected % Viability
	1% DMSO	96.4635			95.8501				1% DMSO	95.9606			99.8947
	Ritonavir 1.5 µM	96.3008			93.8052				Ritonavir 1.5 µM	87.8428			98.8554
	Ritonavir 5 µM	96.4329			96.3988				Ritonavir 5 µM	94.3054			99.7907
	Ritonavir 15.8 µM	96.6806			96.362				Ritonavir 15.8 µM	93.9383			100
	Ritonavir 50 µM	76.0894			80.0982				Ritonavir 50 µM	96.1533			91.6394
	Ritonavir 158 µM	14.2544			31.2803				Ritonavir 158 µM	37.8052			28.0358

## Sheet: Experiment 2 - J2STAT1KO
		LDH			CellTox					MTS			CellTiter-Glo					Flow Cytometry - Propidium Iodide		Flow Cytometry - LIVE/DEAD
	Raw PlateReader Values	Technical Replicate 1	Technical Replicate 2	Technical Replicate 3	Technical Replicate 1	Technical Replicate 2	Technical Replicate 3			Technical Replicate 1	Technical Replicate 2	Technical Replicate 3	Technical Replicate 1	Technical Replicate 2	Technical Replicate 3		% Gated	Negative Stain	Positive Stain	Negative Stain	Positive Stain
	Lysed Cells	3.3067	3.2476	3.0546	802.582	677.585	870.122		Background Media	0.12	0.1286	0.136	27.817	13.908	15.173
	Untreated Cells	0.3995	0.3998	0.3992	144.056	124.291	167.474		Untreated Cells	1.8872	1.847	1.836	86773.1	86880.5	88540.7		1% DMSO	0.625	0.368	0.933	0.0618
	1% DMSO	0.3928	0.3993	0.3889	150.094	134.341	139.74		1% DMSO	1.8505	1.7887	1.8639	86804.7	87080.3	88014.7		Ritonavir 1.5 µM	0.664	0.35	0.948	0.0472
	Ritonavir 1.5 µM	0.3946	0.3938	0.3874	162.658	118.548	153.494		Ritonavir 1.5 µM	1.8115	1.8885	1.8193	87689.8	86377.3	87234.6		Ritonavir 5 µM	0.64	0.363	0.932	0.0632
	Ritonavir 5 µM	0.3973	0.4026	0.3823	135.596	109.545	127.342		Ritonavir 5 µM	1.9639	1.7995	1.94	87869.3	83569.1	88028.6		Ritonavir 15.8 µM	0.655	0.347	0.935	0.059
	Ritonavir 15.8 µM	0.394	0.4091	0.3877	148.704	115.41	153.693		Ritonavir 15.8 µM	1.9225	1.824	1.9311	87008.2	83253	86905.8		Ritonavir 50 µM	0.655	0.371	0.896	0.101
	Ritonavir 50 µM	1.161	1.3837	0.822	696.187	678.429	762.809		Ritonavir 50 µM	1.8601	1.8591	2.079	46060.7	41343.3	50167.5		Ritonavir 158 µM	0.137	0.871	0.593	0.429
	Ritonavir 158 µM	1.9844	2.1551	1.817	868.565	863.871	1171.98		Ritonavir 158 µM	0.9836	0.9829	1.2006	14215.6	8160.42	14770.7
	Average Untreated Cells	0.3995			145.274				Average Media	0.1282			18.966
	Subtracted Background of Untreated Cells								Subtracted Background of Untreated Cells
	Lysed Cells	2.9072	2.8481	2.6551	657.308	532.311	724.848										Gated Sums Captured
	Untreated Cells	0	0.0003	-0.0003	-1.21767	-20.9827	22.2003		Untreated Cells	1.759	1.7188	1.7078	86754.1	86861.6	88521.7
	1% DMSO	-0.0067	-0.0002	-0.0106	4.82033	-10.9327	-5.53367		1% DMSO	1.7223	1.6605	1.7357	86785.7	87061.3	87995.7		1% DMSO		0.993		0.9948
	Ritonavir 1.5 µM	-0.0049	-0.0057	-0.0121	17.3843	-26.7257	8.22033		Ritonavir 1.5 µM	1.6833	1.7603	1.6911	87670.8	86358.3	87215.6		Ritonavir 1.5 µM		1.014		0.9952
	Ritonavir 5 µM	-0.0022	0.0031	-0.0172	-9.67767	-35.7287	-17.9317		Ritonavir 5 µM	1.8357	1.6713	1.8118	87850.3	83550.1	88009.6		Ritonavir 5 µM		1.003		0.9952
	Ritonavir 15.8 µM	-0.0055	0.0096	-0.0118	3.43033	-29.8637	8.41933		Ritonavir 15.8 µM	1.7943	1.6958	1.8029	86989.3	83234	86886.9		Ritonavir 15.8 µM		1.002		0.994
	Ritonavir 50 µM	0.7615	0.9842	0.4225	550.913	533.155	617.535		Ritonavir 50 µM	1.7319	1.7309	1.9508	46041.8	41324.3	50148.5		Ritonavir 50 µM		1.026		0.997
	Ritonavir 158 µM	1.5849	1.7556	1.4175	723.291	718.597	1026.71		Ritonavir 158 µM	0.8554	0.8547	1.0724	14196.7	8141.45	14751.7		Ritonavir 158 µM		1.008		1.022
	Average Lysed Control	2.80347			638.156				Average Untreated Cells Control	1.72853			87379.1
	% Cytotoxicity								% Viability								100-%Cytotoxicity
	1% DMSO	-0.23899	-0.00713402	-0.378103	0.755353	-1.71317	-0.867134		1% DMSO	99.6394	96.0641	100.415	99.3209	99.6363	100.706		1% DMSO		0.632		0.9382
	Ritonavir 1.5 µM	-0.174784	-0.20332	-0.431608	2.72415	-4.18795	1.28814		Ritonavir 1.5 µM	97.3831	101.838	97.8344	100.334	98.8318	99.8129		Ritonavir 1.5 µM		0.65		0.9528
	Ritonavir 5 µM	-0.0784743	0.110577	-0.613526	-1.5165	-5.59874	-2.80992		Ritonavir 5 µM	106.2	96.6889	104.817	100.539	95.6179	100.722		Ritonavir 5 µM		0.637		0.9368
	Ritonavir 15.8 µM	-0.196186	0.342433	-0.420907	0.537538	-4.67968	1.31932		Ritonavir 15.8 µM	103.805	98.1063	104.302	99.5538	95.2562	99.4366		Ritonavir 15.8 µM		0.653		0.941
	Ritonavir 50 µM	27.1628	35.1065	15.0706	86.3289	83.5462	96.7687		Ritonavir 50 µM	100.195	100.137	112.859	52.6919	47.2931	57.3919		Ritonavir 50 µM		0.629		0.899
	Ritonavir 158 µM	56.5336	62.6225	50.5624	113.341	112.605	160.887		Ritonavir 158 µM	49.487	49.4465	62.041	16.2472	9.31739	16.8824		Ritonavir 158 µM		0.129		0.571
	Correction for Out of Bounds								Correction for Out of Bounds
	1% DMSO	0	0	0	0.755353	0	0		1% DMSO	99.6394	96.0641	100	99.3209	99.6363	100		100-%Cytotoxicity Relative to Totaled Sums
	Ritonavir 1.5 µM	0	0	0	2.72415	0	1.28814		Ritonavir 1.5 µM	97.3831	100	97.8344	100	98.8318	99.8129		1% DMSO		0.636455		0.943104
	Ritonavir 5 µM	0	0.110577	0	0	0	0		Ritonavir 5 µM	100	96.6889	100	100	95.6179	100		Ritonavir 1.5 µM		0.641026		0.957395
	Ritonavir 15.8 µM	0	0.342433	0	0.537538	0	1.31932		Ritonavir 15.8 µM	100	98.1063	100	99.5538	95.2562	99.4366		Ritonavir 5 µM		0.635095		0.941318
	Ritonavir 50 µM	27.1628	35.1065	15.0706	86.3289	83.5462	96.7687		Ritonavir 50 µM	100	100	100	52.6919	47.2931	57.3919		Ritonavir 15.8 µM		0.651697		0.94668
	Ritonavir 158 µM	56.5336	62.6225	50.5624	100	100	100		Ritonavir 158 µM	49.487	49.4465	62.041	16.2472	9.31739	16.8824		Ritonavir 50 µM		0.61306		0.901705
																	Ritonavir 158 µM		0.127976		0.558708
	100-%Cytotoxicity
	1% DMSO	100	100	100	99.2446	100	100
	Ritonavir 1.5 µM	100	100	100	97.2758	100	98.7119
	Ritonavir 5 µM	100	99.8894	100	100	100	100
	Ritonavir 15.8 µM	100	99.6576	100	99.4625	100	98.6807
	Ritonavir 50 µM	72.8372	64.8935	84.9294	13.6711	16.4538	3.23129
	Ritonavir 158 µM	43.4664	37.3775	49.4376	0	0	0
	Average 100-%Cytotoxicity								Average Corrected % Viability
	1% DMSO	100			99.7482				1% DMSO	98.5678			99.6524
	Ritonavir 1.5 µM	100			98.6626				Ritonavir 1.5 µM	98.4058			99.5482
	Ritonavir 5 µM	99.9631			100				Ritonavir 5 µM	98.8963			98.5393
	Ritonavir 15.8 µM	99.8859			99.381				Ritonavir 15.8 µM	99.3688			98.0822
	Ritonavir 50 µM	74.22			11.1187				Ritonavir 50 µM	100			52.459
	Ritonavir 158 µM	43.4272			0				Ritonavir 158 µM	53.6582			14.149

## Sheet: Experiment 1 - J4
		LDH			CellTox					MTS			CellTiter-Glo					Flow Cytometry - Propidium Iodide		Flow Cytometry - LIVE/DEAD
	Raw PlateReader Values	Technical Replicate 1	Technical Replicate 2	Technical Replicate 3	Technical Replicate 1	Technical Replicate 2	Technical Replicate 3			Technical Replicate 1	Technical Replicate 2	Technical Replicate 3	Technical Replicate 1	Technical Replicate 2	Technical Replicate 3		% Gated	Negative Stain	Positive Stain	Negative Stain	Positive Stain
	Lysed Cells	1.8563	1.884	1.5607	1415.57	1235.74	529.599		Background Media	0.2195	0.2151	0.2189	16.389	11.346	17.65
	Untreated Cells	0.5532	0.5542	0.566	87.765	96.01	99.24		Untreated Cells	1.7599	1.7809	1.7777	56141.5	58167.4	57897.6		1% DMSO	0.616	0.251	0.766	0.177
	1% DMSO	0.5717	0.5711	0.5924	114.426	107.012	95.542		1% DMSO	1.5967	1.6491	1.6674	47527.1	44787.6	45923.5		Ritonavir 1.5 µM	0.827	0.11	0.903	0.0753
	Ritonavir 1.5 µM	0.5731	0.5674	0.5726	104.658	111.022	133.756		Ritonavir 1.5 µM	1.785	1.8949	1.7014	45042.3	45436.9	44752.3		Ritonavir 5 µM	0.831	0.0971	0.921	0.0585
	Ritonavir 5 µM	0.69	0.58	0.6019	104.353	102.803	117.105		Ritonavir 5 µM	1.2853	1.653	1.5702	47012.7	43339.1	47490.6		Ritonavir 15.8 µM	0.744	0.184	0.844	0.125
	Ritonavir 15.8 µM	0.6097	0.6165	0.6194	136.995	119.36	113.098		Ritonavir 15.8 µM	1.6101	1.6131	1.3421	46272.7	44979.2	44457.3		Ritonavir 50 µM	0.665	0.236	0.808	0.155
	Ritonavir 50 µM	0.8414	0.8249	0.8261	338.512	377.295	344.413		Ritonavir 50 µM	1.6116	1.5087	1.4549	42665.9	41369.9	44109.4		Ritonavir 158 µM	0.315	0.619	0.587	0.316
	Ritonavir 158 µM	1.0066	0.9945	1.0389	569.084	598.256	642.706		Ritonavir 158 µM	1.0109	1.0157	1.0447	43534.5	37393.6	34714.6
	Average Untreated Cells	0.5578			94.3383				Average Media	0.217833			15.1283
	Subtracted Background of Untreated Cells								Subtracted Background of Untreated Cells
	Lysed Cells	1.2985	1.3262	1.0029	1321.23	1141.4	435.261										Gated Sums Captured
	Untreated Cells	-0.0046	-0.0036	0.0082	-6.57333	1.67167	4.90167		Untreated Cells	1.54207	1.56307	1.55987	56126.3	58152.3	57882.5
	1% DMSO	0.0139	0.0133	0.0346	20.0877	12.6737	1.20367		1% DMSO	1.37887	1.43127	1.44957	47512	44772.5	45908.4		1% DMSO		0.867		0.943
	Ritonavir 1.5 µM	0.0153	0.0096	0.0148	10.3197	16.6837	39.4177		Ritonavir 1.5 µM	1.56717	1.67707	1.48357	45027.1	45421.7	44737.2		Ritonavir 1.5 µM		0.937		0.9783
	Ritonavir 5 µM	0.1322	0.0222	0.0441	10.0147	8.46467	22.7667		Ritonavir 5 µM	1.06747	1.43517	1.35237	46997.6	43323.9	47475.4		Ritonavir 5 µM		0.9281		0.9795
	Ritonavir 15.8 µM	0.0519	0.0587	0.0616	42.6567	25.0217	18.7597		Ritonavir 15.8 µM	1.39227	1.39527	1.12427	46257.6	44964.1	44442.2		Ritonavir 15.8 µM		0.928		0.969
	Ritonavir 50 µM	0.2836	0.2671	0.2683	244.174	282.957	250.075		Ritonavir 50 µM	1.39377	1.29087	1.23707	42650.7	41354.7	44094.2		Ritonavir 50 µM		0.901		0.963
	Ritonavir 158 µM	0.4488	0.4367	0.4811	474.746	503.918	548.368		Ritonavir 158 µM	0.793067	0.797867	0.826867	43519.3	37378.5	34699.5		Ritonavir 158 µM		0.934		0.903
	Average Lysed Control	1.2092			965.964				Average Untreated Cells Control	1.555			57387
	% Cytotoxicity								% Viability								100-%Cytotoxicity
	1% DMSO	1.14952	1.0999	2.8614	2.07955	1.31202	0.124608		1% DMSO	88.6731	92.0429	93.2197	82.7922	78.0185	79.9978		1% DMSO		0.749		0.823
	Ritonavir 1.5 µM	1.2653	0.793913	1.22395	1.06833	1.72715	4.08066		Ritonavir 1.5 µM	100.782	107.85	95.4062	78.4622	79.1498	77.9569		Ritonavir 1.5 µM		0.89		0.9247
	Ritonavir 5 µM	10.9328	1.83592	3.64704	1.03675	0.876292	2.35689		Ritonavir 5 µM	68.6474	92.2937	86.9689	81.8959	75.4943	82.7285		Ritonavir 5 µM		0.9029		0.9415
	Ritonavir 15.8 µM	4.29209	4.85445	5.09428	4.41597	2.59033	1.94207		Ritonavir 15.8 µM	89.5348	89.7278	72.3001	80.6063	78.3524	77.4429		Ritonavir 15.8 µM		0.816		0.875
	Ritonavir 50 µM	23.4535	22.089	22.1882	25.2777	29.2927	25.8886		Ritonavir 50 µM	89.6313	83.0139	79.5541	74.3212	72.0628	76.8366		Ritonavir 50 µM		0.764		0.845
	Ritonavir 158 µM	37.1154	36.1148	39.7866	49.1473	52.1673	56.769		Ritonavir 158 µM	51.0011	51.3098	53.1747	75.8348	65.134	60.4657		Ritonavir 158 µM		0.381		0.684
	Correction for Out of Bounds								Correction for Out of Bounds
	1% DMSO	1.14952	1.0999	2.8614	2.07955	1.31202	0.124608		1% DMSO	88.6731	92.0429	93.2197	82.7922	78.0185	79.9978		100-%Cytotoxicity Relative to Totaled Sums
	Ritonavir 1.5 µM	1.2653	0.793913	1.22395	1.06833	1.72715	4.08066		Ritonavir 1.5 µM	100	100	95.4062	78.4622	79.1498	77.9569		1% DMSO		0.863899		0.872747
	Ritonavir 5 µM	10.9328	1.83592	3.64704	1.03675	0.876292	2.35689		Ritonavir 5 µM	68.6474	92.2937	86.9689	81.8959	75.4943	82.7285		Ritonavir 1.5 µM		0.94984		0.945211
	Ritonavir 15.8 µM	4.29209	4.85445	5.09428	4.41597	2.59033	1.94207		Ritonavir 15.8 µM	89.5348	89.7278	72.3001	80.6063	78.3524	77.4429		Ritonavir 5 µM		0.972848		0.961205
	Ritonavir 50 µM	23.4535	22.089	22.1882	25.2777	29.2927	25.8886		Ritonavir 50 µM	89.6313	83.0139	79.5541	74.3212	72.0628	76.8366		Ritonavir 15.8 µM		0.87931		0.902993
	Ritonavir 158 µM	37.1154	36.1148	39.7866	49.1473	52.1673	56.769		Ritonavir 158 µM	51.0011	51.3098	53.1747	75.8348	65.134	60.4657		Ritonavir 50 µM		0.847947		0.877466
																	Ritonavir 158 µM		0.407923		0.757475
	100-%Cytotoxicity
	1% DMSO	98.8505	98.9001	97.1386	97.9205	98.688	99.8754
	Ritonavir 1.5 µM	98.7347	99.2061	98.7761	98.9317	98.2728	95.9193
	Ritonavir 5 µM	89.0672	98.1641	96.353	98.9632	99.1237	97.6431
	Ritonavir 15.8 µM	95.7079	95.1456	94.9057	95.584	97.4097	98.0579
	Ritonavir 50 µM	76.5465	77.911	77.8118	74.7223	70.7073	74.1114
	Ritonavir 158 µM	62.8846	63.8852	60.2134	50.8527	47.8327	43.231
	Average 100-%Cytotoxicity								Average Corrected % Viability
	1% DMSO	98.2964			98.8279				1% DMSO	91.3119			80.2695
	Ritonavir 1.5 µM	98.9056			97.708				Ritonavir 1.5 µM	98.4687			78.523
	Ritonavir 5 µM	94.5281			98.5767				Ritonavir 5 µM	82.6367			80.0395
	Ritonavir 15.8 µM	95.2531			97.0172				Ritonavir 15.8 µM	83.8542			78.8005
	Ritonavir 50 µM	77.4231			73.1803				Ritonavir 50 µM	84.0665			74.4069
	Ritonavir 158 µM	62.3277			47.3055				Ritonavir 158 µM	51.8285			67.1448

## Sheet: Experiment 2 - J4
		LDH			CellTox					MTS			CellTiter-Glo					Flow Cytometry - Propidium Iodide		Flow Cytometry - LIVE/DEAD
	Raw PlateReader Values	Technical Replicate 1	Technical Replicate 2	Technical Replicate 3	Technical Replicate 1	Technical Replicate 2	Technical Replicate 3			Technical Replicate 1	Technical Replicate 2	Technical Replicate 3	Technical Replicate 1	Technical Replicate 2	Technical Replicate 3		% Gated	Negative Stain	Positive Stain	Negative Stain	Positive Stain
	Lysed Cells	1.7796	1.5297	2.1541	2103.59	1045.15	1786.48		Background Media	0.1642	0.165	0.1653	15.265	16.537	16.537
	Untreated Cells	0.5551	0.5582	0.5579	88.538	115.711	138.716		Untreated Cells	1.6046	1.5478	1.5689	65697.4	61081	58684.4		1% DMSO	0.873	0.118	0.885	0.0966
	1% DMSO	0.5555	0.5934	0.5902	104.427	135.298	173.177		1% DMSO	1.3749	1.3911	1.2536	59247.9	53027.3	57498.8		Ritonavir 1.5 µM	0.855	0.128	0.881	0.102
	Ritonavir 1.5 µM	0.5646	0.5843	0.5793	136.344	134.704	171.701		Ritonavir 1.5 µM	1.4219	1.3426	1.3812	58353.6	58475.7	61620.3		Ritonavir 5 µM	0.868	0.123	0.887	0.0964
	Ritonavir 5 µM	0.5768	0.6049	0.6049	126.792	131.406	139.674		Ritonavir 5 µM	1.2781	1.3692	1.3899	62791.9	57844.8	57439		Ritonavir 15.8 µM	0.868	0.123	0.865	0.118
	Ritonavir 15.8 µM	0.5863	0.6114	0.6331	120.913	142.185	144.184		Ritonavir 15.8 µM	1.3843	1.3144	1.3635	60245.2	58470.6	59348.4		Ritonavir 50 µM	0.742	0.253	0.717	0.263
	Ritonavir 50 µM	0.7916	0.823	0.7755	246.818	249.816	288.98		Ritonavir 50 µM	1.455	1.3454	1.4039	63478.9	53654.5	58927.3		Ritonavir 158 µM	0.616	0.386	0.524	0.453
	Ritonavir 158 µM	1.0681	1.0579	1.1895	660.71	685.526	694.025		Ritonavir 158 µM	1.3572	1.1303	0.9556	50593.8	40329.3	44625.1
	Average Untreated Cells	0.557067			114.322				Average Media	0.164833			16.113
	Subtracted Background of Untreated Cells								Subtracted Background of Untreated Cells
	Lysed Cells	1.22253	0.972633	1.59703	1989.27	930.825	1672.16										Gated Sums Captured
	Untreated Cells	-0.00196667	0.00113333	0.000833333	-25.7837	1.38933	24.3943		Untreated Cells	1.43977	1.38297	1.40407	65681.3	61064.9	58668.2
	1% DMSO	-0.00156667	0.0363333	0.0331333	-9.89467	20.9763	58.8553		1% DMSO	1.21007	1.22627	1.08877	59231.8	53011.2	57482.6		1% DMSO		0.991		0.9816
	Ritonavir 1.5 µM	0.00753333	0.0272333	0.0222333	22.0223	20.3823	57.3793		Ritonavir 1.5 µM	1.25707	1.17777	1.21637	58337.5	58459.6	61604.2		Ritonavir 1.5 µM		0.983		0.983
	Ritonavir 5 µM	0.0197333	0.0478333	0.0478333	12.4703	17.0843	25.3523		Ritonavir 5 µM	1.11327	1.20437	1.22507	62775.8	57828.7	57422.9		Ritonavir 5 µM		0.991		0.9834
	Ritonavir 15.8 µM	0.0292333	0.0543333	0.0760333	6.59133	27.8633	29.8623		Ritonavir 15.8 µM	1.21947	1.14957	1.19867	60229.1	58454.5	59332.3		Ritonavir 15.8 µM		0.991		0.983
	Ritonavir 50 µM	0.234533	0.265933	0.218433	132.496	135.494	174.658		Ritonavir 50 µM	1.29017	1.18057	1.23907	63462.8	53638.4	58911.2		Ritonavir 50 µM		0.995		0.98
	Ritonavir 158 µM	0.511033	0.500833	0.632433	546.388	571.204	579.703		Ritonavir 158 µM	1.19237	0.965467	0.790767	50577.7	40313.2	44609		Ritonavir 158 µM		1.002		0.977
	Average Lysed Control	1.26407			1530.75				Average Untreated Cells Control	1.40893			61804.8
	% Cytotoxicity								% Viability								100-%Cytotoxicity
	1% DMSO	-0.123939	2.87432	2.62117	-0.646393	1.37033	3.84486		1% DMSO	85.8853	87.0351	77.276	95.8368	85.772	93.0068		1% DMSO		0.882		0.9034
	Ritonavir 1.5 µM	0.59596	2.15442	1.75887	1.43866	1.33152	3.74844		Ritonavir 1.5 µM	89.2212	83.5928	86.3325	94.3899	94.5875	99.6755		Ritonavir 1.5 µM		0.872		0.898
	Ritonavir 5 µM	1.5611	3.78408	3.78408	0.814654	1.11607	1.6562		Ritonavir 5 µM	79.0149	85.4807	86.9499	101.571	93.5666	92.91		Ritonavir 5 µM		0.877		0.9036
	Ritonavir 15.8 µM	2.31264	4.2983	6.01498	0.430595	1.82024	1.95083		Ritonavir 15.8 µM	86.5525	81.5913	85.0762	97.4505	94.5793	95.9995		Ritonavir 15.8 µM		0.877		0.882
	Ritonavir 50 µM	18.5539	21.0379	17.2802	8.65564	8.85149	11.41		Ritonavir 50 µM	91.5705	83.7915	87.9436	102.683	86.7867	95.3182		Ritonavir 50 µM		0.747		0.737
	Ritonavir 158 µM	40.4277	39.6208	50.0316	35.6941	37.3153	37.8705		Ritonavir 158 µM	84.629	68.5247	56.1252	81.8346	65.2266	72.1773		Ritonavir 158 µM		0.614		0.547
	Correction for Out of Bounds								Correction for Out of Bounds
	1% DMSO	0	2.87432	2.62117	0	1.37033	3.84486		1% DMSO	85.8853	87.0351	77.276	95.8368	85.772	93.0068		100-%Cytotoxicity Relative to Totaled Sums
	Ritonavir 1.5 µM	0.59596	2.15442	1.75887	1.43866	1.33152	3.74844		Ritonavir 1.5 µM	89.2212	83.5928	86.3325	94.3899	94.5875	99.6755		1% DMSO		0.89001		0.920334
	Ritonavir 5 µM	1.5611	3.78408	3.78408	0.814654	1.11607	1.6562		Ritonavir 5 µM	79.0149	85.4807	86.9499	100	93.5666	92.91		Ritonavir 1.5 µM		0.88708		0.91353
	Ritonavir 15.8 µM	2.31264	4.2983	6.01498	0.430595	1.82024	1.95083		Ritonavir 15.8 µM	86.5525	81.5913	85.0762	97.4505	94.5793	95.9995		Ritonavir 5 µM		0.884965		0.918853
	Ritonavir 50 µM	18.5539	21.0379	17.2802	8.65564	8.85149	11.41		Ritonavir 50 µM	91.5705	83.7915	87.9436	100	86.7867	95.3182		Ritonavir 15.8 µM		0.884965		0.897253
	Ritonavir 158 µM	40.4277	39.6208	50.0316	35.6941	37.3153	37.8705		Ritonavir 158 µM	84.629	68.5247	56.1252	81.8346	65.2266	72.1773		Ritonavir 50 µM		0.750754		0.752041
																	Ritonavir 158 µM		0.612774		0.559877
	100-%Cytotoxicity
	1% DMSO	100	97.1257	97.3788	100	98.6297	96.1551
	Ritonavir 1.5 µM	99.404	97.8456	98.2411	98.5613	98.6685	96.2516
	Ritonavir 5 µM	98.4389	96.2159	96.2159	99.1853	98.8839	98.3438
	Ritonavir 15.8 µM	97.6874	95.7017	93.985	99.5694	98.1798	98.0492
	Ritonavir 50 µM	81.4461	78.9621	82.7198	91.3444	91.1485	88.59
	Ritonavir 158 µM	59.5723	60.3792	49.9684	64.3059	62.6847	62.1295
	Average 100-%Cytotoxicity								Average Corrected % Viability
	1% DMSO	98.1682			98.2616				1% DMSO	83.3988			91.5385
	Ritonavir 1.5 µM	98.4969			97.8271				Ritonavir 1.5 µM	86.3821			96.2176
	Ritonavir 5 µM	96.9569			98.8044				Ritonavir 5 µM	83.8152			95.4922
	Ritonavir 15.8 µM	95.7914			98.5994				Ritonavir 15.8 µM	84.4066			96.0097
	Ritonavir 50 µM	81.0427			90.361				Ritonavir 50 µM	87.7685			94.035
	Ritonavir 158 µM	56.6399			63.04				Ritonavir 158 µM	69.7596			73.0795

## Sheet: Experiment 1 - J4FUT2
		LDH			CellTox					MTS			CellTiter-Glo					Flow Cytometry - Propidium Iodide		Flow Cytometry - LIVE/DEAD
	Raw PlateReader Values	Technical Replicate 1	Technical Replicate 2	Technical Replicate 3	Technical Replicate 1	Technical Replicate 2	Technical Replicate 3			Technical Replicate 1	Technical Replicate 2	Technical Replicate 3	Technical Replicate 1	Technical Replicate 2	Technical Replicate 3		% Gated	Negative Stain	Positive Stain	Negative Stain	Positive Stain
	Lysed Cells	1.5646	1.0292	1.2759	986.691	1275.56	1098.12		Background Media	0.2195	0.2151	0.2189	16.389	11.346	17.65
	Untreated Cells	0.5135	0.5134	0.5306	143.02	146.604	193.24		Untreated Cells	1.7391	1.9192	2.0704	51504.6	53442.3	54618.5		1% DMSO	0.794	0.107	0.888	0.0858
	1% DMSO	0.531	0.5301	0.5509	170.539	201.023	259.76		1% DMSO	1.6002	1.535	1.7944	46432.8	46918.2	49606		Ritonavir 1.5 µM	0.834	0.0689	0.929	0.0447
	Ritonavir 1.5 µM	0.543	0.5287	0.5285	156.911	177.658	250.42		Ritonavir 1.5 µM	1.722	1.6079	1.7031	45729.4	47224.5	49839.2		Ritonavir 5 µM	0.844	0.0723	0.93	0.0482
	Ritonavir 5 µM	0.5346	0.5428	0.5509	195.261	191.593	154.184		Ritonavir 5 µM	1.5526	1.6383	1.7124	46605.5	45410.4	47112.3		Ritonavir 15.8 µM	0.801	0.0896	0.913	0.0629
	Ritonavir 15.8 µM	0.5437	0.5352	0.543	173.442	208.57	235.203		Ritonavir 15.8 µM	1.5417	1.5295	1.6821	44775	45610.8	49058.9		Ritonavir 50 µM	0.242	0.643	0.489	0.373
	Ritonavir 50 µM	0.9019	0.7958	0.8166	589.28	684.971	725.362		Ritonavir 50 µM	0.7449	0.8911	0.923	18973.5	21164.6	31686.4		Ritonavir 158 µM	0.134	0.797	0.448	0.394
	Ritonavir 158 µM	0.9212	0.8241	0.8458	650.428	882.938	678.475		Ritonavir 158 µM	0.6516	0.6562	0.8005	11138.3	12318.3	31397.7
	Average Untreated Cells	0.519167			160.955				Average Media	0.217833			15.1283
	Subtracted Background of Untreated Cells								Subtracted Background of Untreated Cells
	Lysed Cells	1.04543	0.510033	0.756733	825.736	1114.61	937.16										Gated Sums Captured
	Untreated Cells	-0.00566667	-0.00576667	0.0114333	-17.9347	-14.3507	32.2853		Untreated Cells	1.52127	1.70137	1.85257	51489.5	53427.2	54603.4
	1% DMSO	0.0118333	0.0109333	0.0317333	9.58433	40.0683	98.8053		1% DMSO	1.38237	1.31717	1.57657	46417.7	46903.1	49590.9		1% DMSO		0.901		0.9738
	Ritonavir 1.5 µM	0.0238333	0.00953333	0.00933333	-4.04367	16.7033	89.4653		Ritonavir 1.5 µM	1.50417	1.39007	1.48527	45714.2	47209.4	49824.1		Ritonavir 1.5 µM		0.9029		0.9737
	Ritonavir 5 µM	0.0154333	0.0236333	0.0317333	34.3063	30.6383	-6.77067		Ritonavir 5 µM	1.33477	1.42047	1.49457	46590.4	45395.3	47097.2		Ritonavir 5 µM		0.9163		0.9782
	Ritonavir 15.8 µM	0.0245333	0.0160333	0.0238333	12.4873	47.6153	74.2483		Ritonavir 15.8 µM	1.32387	1.31167	1.46427	44759.9	45595.7	49043.7		Ritonavir 15.8 µM		0.8906		0.9759
	Ritonavir 50 µM	0.382733	0.276633	0.297433	428.325	524.016	564.407		Ritonavir 50 µM	0.527067	0.673267	0.705167	18958.4	21149.5	31671.3		Ritonavir 50 µM		0.885		0.862
	Ritonavir 158 µM	0.402033	0.304933	0.326633	489.473	721.983	517.52		Ritonavir 158 µM	0.433767	0.438367	0.582667	11123.2	12303.2	31382.6		Ritonavir 158 µM		0.931		0.842
	Average Lysed Control	0.770733			959.168				Average Untreated Cells Control	1.69173			53173.4
	% Cytotoxicity								% Viability								100-%Cytotoxicity
	1% DMSO	1.53533	1.41856	4.11729	0.999234	4.17741	10.3012		1% DMSO	81.713	77.859	93.1924	87.295	88.2078	93.2626		1% DMSO		0.893		0.9142
	Ritonavir 1.5 µM	3.09229	1.23692	1.21097	-0.421581	1.74144	9.32739		Ritonavir 1.5 µM	88.9128	82.1682	87.7956	85.972	88.784	93.7012		Ritonavir 1.5 µM		0.9311		0.9553
	Ritonavir 5 µM	2.00242	3.06634	4.11729	3.57668	3.19426	-0.70589		Ritonavir 5 µM	78.8994	83.9652	88.3453	87.6198	85.3722	88.5729		Ritonavir 5 µM		0.9277		0.9518
	Ritonavir 15.8 µM	3.18312	2.08027	3.09229	1.30189	4.96423	7.74091		Ritonavir 15.8 µM	78.255	77.5339	86.5542	84.1773	85.7492	92.2336		Ritonavir 15.8 µM		0.9104		0.9371
	Ritonavir 50 µM	49.6583	35.8922	38.591	44.6559	54.6324	58.8434		Ritonavir 50 µM	31.1554	39.7974	41.6831	35.6539	39.7746	59.5623		Ritonavir 50 µM		0.357		0.627
	Ritonavir 158 µM	52.1624	39.5641	42.3796	51.0311	75.2719	53.9551		Ritonavir 158 µM	25.6404	25.9123	34.442	20.9187	23.1378	59.0194		Ritonavir 158 µM		0.203		0.606
	Correction for Out of Bounds								Correction for Out of Bounds
	1% DMSO	1.53533	1.41856	4.11729	0.999234	4.17741	10.3012		1% DMSO	81.713	77.859	93.1924	87.295	88.2078	93.2626		100-%Cytotoxicity Relative to Totaled Sums
	Ritonavir 1.5 µM	3.09229	1.23692	1.21097	0	1.74144	9.32739		Ritonavir 1.5 µM	88.9128	82.1682	87.7956	85.972	88.784	93.7012		1% DMSO		0.991121		0.938796
	Ritonavir 5 µM	2.00242	3.06634	4.11729	3.57668	3.19426	0		Ritonavir 5 µM	78.8994	83.9652	88.3453	87.6198	85.3722	88.5729		Ritonavir 1.5 µM		1.03123		0.981103
	Ritonavir 15.8 µM	3.18312	2.08027	3.09229	1.30189	4.96423	7.74091		Ritonavir 15.8 µM	78.255	77.5339	86.5542	84.1773	85.7492	92.2336		Ritonavir 5 µM		1.01244		0.973012
	Ritonavir 50 µM	49.6583	35.8922	38.591	44.6559	54.6324	58.8434		Ritonavir 50 µM	31.1554	39.7974	41.6831	35.6539	39.7746	59.5623		Ritonavir 15.8 µM		1.02223		0.960242
	Ritonavir 158 µM	52.1624	39.5641	42.3796	51.0311	75.2719	53.9551		Ritonavir 158 µM	25.6404	25.9123	34.442	20.9187	23.1378	59.0194		Ritonavir 50 µM		0.40339		0.727378
																	Ritonavir 158 µM		0.218045		0.719715
	100-%Cytotoxicity
	1% DMSO	98.4647	98.5814	95.8827	99.0008	95.8226	89.6988
	Ritonavir 1.5 µM	96.9077	98.7631	98.789	100	98.2586	90.6726
	Ritonavir 5 µM	97.9976	96.9337	95.8827	96.4233	96.8057	100
	Ritonavir 15.8 µM	96.8169	97.9197	96.9077	98.6981	95.0358	92.2591
	Ritonavir 50 µM	50.3417	64.1078	61.409	55.3441	45.3676	41.1566
	Ritonavir 158 µM	47.8376	60.4359	57.6204	48.9689	24.7281	46.0449
	Average 100-%Cytotoxicity								Average Corrected % Viability
	1% DMSO	97.6429			94.8407				1% DMSO	84.2548			89.5885
	Ritonavir 1.5 µM	98.1533			96.3104				Ritonavir 1.5 µM	86.2922			89.4857
	Ritonavir 5 µM	96.938			97.743				Ritonavir 5 µM	83.7366			87.1883
	Ritonavir 15.8 µM	97.2148			95.331				Ritonavir 15.8 µM	80.7811			87.3867
	Ritonavir 50 µM	58.6195			47.2894				Ritonavir 50 µM	37.5453			44.997
	Ritonavir 158 µM	55.298			39.914				Ritonavir 158 µM	28.6649			34.3586

## Sheet: Experiment 2 - J4FUT2
		LDH			CellTox					MTS			CellTiter-Glo					Flow Cytometry - Propidium Iodide		Flow Cytometry - LIVE/DEAD
	Raw PlateReader Values	Technical Replicate 1	Technical Replicate 2	Technical Replicate 3	Technical Replicate 1	Technical Replicate 2	Technical Replicate 3			Technical Replicate 1	Technical Replicate 2	Technical Replicate 3	Technical Replicate 1	Technical Replicate 2	Technical Replicate 3		% Gated	Negative Stain	Positive Stain	Negative Stain	Positive Stain
	Lysed Cells	1.8227	0.6058	0.63	1842.6	1140.51	2685.34		Background Media	0.1642	0.165	0.1653	15.265	16.537	16.537
	Untreated Cells	0.6795	0.6286	0.6143	227.052	269.028	342.832		Untreated Cells	1.2001	1.0908	1.0674	60168.9	56917.4	55541		1% DMSO	0.844	0.145	0.911	0.0807
	1% DMSO	0.5107	0.6724	0.682	232.172	227.76	356.55		1% DMSO	1.1247	1.0701	0.7854	56258.5	59704.6	54387.2		Ritonavir 1.5 µM	0.864	0.119	0.918	0.0731
	Ritonavir 1.5 µM	0.5529	0.643	0.6942	218.233	263.075	340.468		Ritonavir 1.5 µM	0.9676	1.0254	0.6898	61185.3	55267.5	58714.9		Ritonavir 5 µM	0.839	0.149	0.858	0.128
	Ritonavir 5 µM	0.5187	0.6802	0.6732	272.417	243.239	364.86		Ritonavir 5 µM	1.1441	0.8442	0.7684	56805.5	62663.5	60434.8		Ritonavir 15.8 µM	0.833	0.153	0.851	0.131
	Ritonavir 15.8 µM	0.5459	0.682	0.7298	190.111	221.42	315.881		Ritonavir 15.8 µM	0.9824	1.083	1.0786	56935.2	59108	54055.2		Ritonavir 50 µM	0.77	0.219	0.875	0.116
	Ritonavir 50 µM	0.6062	1.171	1.0819	674.421	454.044	518.85		Ritonavir 50 µM	1.1589	1.154	1.1222	41681.5	57689.6	55562.6		Ritonavir 158 µM	0.608	0.386	0.672	0.308
	Ritonavir 158 µM	0.8816	1.6567	1.8386	984.087	1063.42	825.728		Ritonavir 158 µM	0.8625	0.7941	0.8497	43643.1	35612.3	58568.6
	Average Untreated Cells	0.6408			279.637				Average Media	0.164833			16.113
	Subtracted Background of Untreated Cells								Subtracted Background of Untreated Cells
	Lysed Cells	1.1819	-0.035	-0.0108	1562.96	860.871	2405.71										Gated Sums Captured
	Untreated Cells	0.0387	-0.0122	-0.0265	-52.5853	-10.6093	63.1947		Untreated Cells	1.03527	0.925967	0.902567	60152.8	56901.3	55524.9
	1% DMSO	-0.1301	0.0316	0.0412	-47.4653	-51.8773	76.9127		1% DMSO	0.959867	0.905267	0.620567	56242.4	59688.5	54371.1		1% DMSO		0.989		0.9917
	Ritonavir 1.5 µM	-0.0879	0.0022	0.0534	-61.4043	-16.5623	60.8307		Ritonavir 1.5 µM	0.802767	0.860567	0.524967	61169.2	55251.4	58698.8		Ritonavir 1.5 µM		0.983		0.9911
	Ritonavir 5 µM	-0.1221	0.0394	0.0324	-7.22033	-36.3983	85.2227		Ritonavir 5 µM	0.979267	0.679367	0.603567	56789.4	62647.4	60418.6		Ritonavir 5 µM		0.988		0.986
	Ritonavir 15.8 µM	-0.0949	0.0412	0.089	-89.5263	-58.2173	36.2437		Ritonavir 15.8 µM	0.817567	0.918167	0.913767	56919.1	59091.8	54039.1		Ritonavir 15.8 µM		0.986		0.982
	Ritonavir 50 µM	-0.0346	0.5302	0.4411	394.784	174.407	239.213		Ritonavir 50 µM	0.994067	0.989167	0.957367	41665.4	57673.5	55546.5		Ritonavir 50 µM		0.989		0.991
	Ritonavir 158 µM	0.2408	1.0159	1.1978	704.45	783.786	546.091		Ritonavir 158 µM	0.697667	0.629267	0.684867	43627	35596.2	58552.5		Ritonavir 158 µM		0.994		0.98
	Average Lysed Control	0.3787			1609.85				Average Untreated Cells Control	0.9546			57526.3
	% Cytotoxicity								% Viability								100-%Cytotoxicity
	1% DMSO	-34.3544	8.34434	10.8793	-2.94844	-3.2225	4.77764		1% DMSO	100.552	94.832	65.008	97.768	103.759	94.5152		1% DMSO		0.855		0.9193
	Ritonavir 1.5 µM	-23.211	0.580935	14.1009	-3.8143	-1.02882	3.77867		Ritonavir 1.5 µM	84.0946	90.1495	54.9934	106.333	96.0454	102.038		Ritonavir 1.5 µM		0.881		0.9269
	Ritonavir 5 µM	-32.2419	10.404	8.55558	-0.448511	-2.26098	5.29384		Ritonavir 5 µM	102.584	71.1677	63.2272	98.7189	108.902	105.028		Ritonavir 5 µM		0.851		0.872
	Ritonavir 15.8 µM	-25.0594	10.8793	23.5015	-5.56118	-3.61633	2.25138		Ritonavir 15.8 µM	85.6449	96.1834	95.7225	98.9445	102.721	93.938		Ritonavir 15.8 µM		0.847		0.869
	Ritonavir 50 µM	-9.13652	140.005	116.477	24.5231	10.8338	14.8594		Ritonavir 50 µM	104.134	103.621	100.29	72.4284	100.256	96.5584		Ritonavir 50 µM		0.781		0.884
	Ritonavir 158 µM	63.586	268.26	316.293	43.7588	48.687	33.9219		Ritonavir 158 µM	73.0847	65.9194	71.7438	75.8383	61.8782	101.784		Ritonavir 158 µM		0.614		0.692
	Correction for Out of Bounds								Correction for Out of Bounds
	1% DMSO	0	8.34434	10.8793	0	0	4.77764		1% DMSO	100	94.832	65.008	97.768	100	94.5152		100-%Cytotoxicity Relative to Totaled Sums
	Ritonavir 1.5 µM	0	0.580935	14.1009	0	0	3.77867		Ritonavir 1.5 µM	84.0946	90.1495	54.9934	100	96.0454	100		1% DMSO		0.86451		0.926994
	Ritonavir 5 µM	0	10.404	8.55558	0	0	5.29384		Ritonavir 5 µM	100	71.1677	63.2272	98.7189	100	100		Ritonavir 1.5 µM		0.896236		0.935223
	Ritonavir 15.8 µM	0	10.8793	23.5015	0	0	2.25138		Ritonavir 15.8 µM	85.6449	96.1834	95.7225	98.9445	100	93.938		Ritonavir 5 µM		0.861336		0.884381
	Ritonavir 50 µM	0	100	100	24.5231	10.8338	14.8594		Ritonavir 50 µM	100	100	100	72.4284	100	96.5584		Ritonavir 15.8 µM		0.859026		0.884929
	Ritonavir 158 µM	63.586	100	100	43.7588	48.687	33.9219		Ritonavir 158 µM	73.0847	65.9194	71.7438	75.8383	61.8782	100		Ritonavir 50 µM		0.789687		0.892028
																	Ritonavir 158 µM		0.617706		0.706122
	100-%Cytotoxicity
	1% DMSO	100	91.6557	89.1207	100	100	95.2224
	Ritonavir 1.5 µM	100	99.4191	85.8991	100	100	96.2213
	Ritonavir 5 µM	100	89.596	91.4444	100	100	94.7062
	Ritonavir 15.8 µM	100	89.1207	76.4985	100	100	97.7486
	Ritonavir 50 µM	100	0	0	75.4769	89.1662	85.1406
	Ritonavir 158 µM	36.414	0	0	56.2412	51.313	66.0781
	Average 100-%Cytotoxicity								Average Corrected % Viability
	1% DMSO	93.5921			98.4075				1% DMSO	86.6134			97.4277
	Ritonavir 1.5 µM	95.1061			98.7404				Ritonavir 1.5 µM	76.4125			98.6818
	Ritonavir 5 µM	93.6801			98.2354				Ritonavir 5 µM	78.1316			99.573
	Ritonavir 15.8 µM	88.5397			99.2495				Ritonavir 15.8 µM	92.5169			97.6275
	Ritonavir 50 µM	33.3333			83.2613				Ritonavir 50 µM	100			89.6623
	Ritonavir 158 µM	12.138			57.8774				Ritonavir 158 µM	70.2493			79.2388

## Sheet: Plotted Data
		J2
	Ritonavir (μM)	LDH		CellTox		MTS		CellTiter-Glo		Flow Cytometry (PI)		Flow Cytometry (LD)
		Experiment 1	Experiment 2	Experiment 1	Experiment 2	Experiment 1	Experiment 2	Experiment 1	Experiment 2	Experiment 1	Experiment 2	Experiment 1	Experiment 2
	0	95.7073	95.9155	92.3852	97.0462	48.4432	95.5736	76.4116	75.4057	0.930672	0.807615	0.925761	0.846708
	1.5	89.43	97.4369	89.064	97.5428	28.4154	84.7292	73.0012	74.5604	0.745303	0.895372	0.818552	0.886063
	5	93.9115	97.6242	95.3712	97.6488	52.3286	89.9771	81.1533	75.5524	0.778936	0.849398	0.808122	0.872188
	15.8	56.066	96.5802	93.1778	96.782	30.4956	89.3392	76.4765	76.9433	0.843652	0.845226	0.864372	0.839594
	50	7.1785	83.7396	25.4929	86.5596	20.3696	89.2832	33.3286	80.2754	0.134615	0.611167	0.484168	0.626149
	158	30.9884	50.5357	14.0166	54.7895	41.5162	29.1678	34.6416	39.1579	0.138945	0.403789	0.565173	0.574819
		J2STAT1KO
	Ritonavir (μM)	LDH		CellTox		MTS		CellTiter-Glo		Flow Cytometry (PI)		Flow Cytometry (LD)
		Experiment 1	Experiment 2	Experiment 1	Experiment 2	Experiment 1	Experiment 2	Experiment 1	Experiment 2	Experiment 1	Experiment 2	Experiment 1	Experiment 2
	0	96.4635	100	95.8501	99.7482	95.9606	98.5678	99.8947	99.6524	0.806841	0.636455	0.871821	0.943104
	1.5	96.3008	100	93.8052	98.6626	87.8428	98.4058	98.8554	99.5482	0.816532	0.641026	0.889228	0.957395
	5	96.4329	99.9631	96.3988	100	94.3054	98.8963	99.7907	98.5393	0.836694	0.635095	0.897149	0.941318
	15.8	96.6806	99.8859	96.362	99.381	93.9383	99.3688	100	98.0822	0.794742	0.651697	0.874745	0.94668
	50	76.0894	74.22	80.0982	11.1187	96.1533	100	91.6394	52.459	0.754032	0.61306	0.850051	0.901705
	158	14.2544	43.4272	31.2803	0	37.8052	53.6582	28.0358	14.149	0.218471	0.127976	0.601805	0.558708
		J4
	Ritonavir (μM)	LDH		CellTox		MTS		CellTiter-Glo		Flow Cytometry (PI)		Flow Cytometry (LD)
		Experiment 1	Experiment 2	Experiment 1	Experiment 2	Experiment 1	Experiment 2	Experiment 1	Experiment 2	Experiment 1	Experiment 2	Experiment 1	Experiment 2
	0	98.2964	98.1682	98.8279	98.2616	91.3119	83.3988	80.2695	91.5385	0.863899	0.89001	0.872747	0.920334
	1.5	98.9056	98.4969	97.708	97.8271	98.4687	86.3821	78.523	96.2176	0.94984	0.88708	0.945211	0.91353
	5	94.5281	96.9569	98.5767	98.8044	82.6367	83.8152	80.0395	95.4922	0.972848	0.884965	0.961205	0.918853
	15.8	95.2531	95.7914	97.0172	98.5994	83.8542	84.4066	78.8005	96.0097	0.87931	0.884965	0.902993	0.897253
	50	77.4231	81.0427	73.1803	90.361	84.0665	87.7685	74.4069	94.035	0.847947	0.750754	0.877466	0.752041
	158	62.3277	56.6399	47.3055	63.04	51.8285	69.7596	67.1448	73.0795	0.407923	0.612774	0.757475	0.559877
		J4FUT2
	Ritonavir (μM)	LDH		CellTox		MTS		CellTiter-Glo		Flow Cytometry (PI)		Flow Cytometry (LD)
		Experiment 1	Experiment 2	Experiment 1	Experiment 2	Experiment 1	Experiment 2	Experiment 1	Experiment 2	Experiment 1	Experiment 2	Experiment 1	Experiment 2
	0	97.6429	93.5921	94.8407	98.4075	84.2548	86.6134	89.5885	97.4277	0.991121	0.86451	0.938796	0.926994
	1.5	98.1533	95.1061	96.3104	98.7404	86.2922	76.4125	89.4857	98.6818	1.03123	0.896236	0.981103	0.935223
	5	96.938	93.6801	97.743	98.2354	83.7366	78.1316	87.1883	99.573	1.01244	0.861336	0.973012	0.884381
	15.8	97.2148	88.5397	95.331	99.2495	80.7811	92.5169	87.3867	97.6275	1.02223	0.859026	0.960242	0.884929
	50	58.6195	33.3333	47.2894	83.2613	37.5453	100	44.997	89.6623	0.40339	0.789687	0.727378	0.892028
	158	55.298	12.138	39.914	57.8774	28.6649	70.2493	34.3586	79.2388	0.218045	0.617706	0.719715	0.706122
