# Supplementary material for: Divergent responses of human intestinal organoid monolayers using commercial in vitro cytotoxicity assays
Source: PLoS One. 2024 Jun 10;19(6):e0304526. doi: 10.1371/journal.pone.0304526 (PMC11164375; doi:10.1371/journal.pone.0304526)
Supplement: S1 Data — (ZIP) [file pone.0304526.s002.zip › Minimal Data/Fig 3 CD.xlsx]

## Sheet: Experiment 1 - J2
		LDH			CellTox					MTS			CellTiter-Glo					Flow Cytometry - Propidium Iodide		Flow Cytometry - LIVE/DEAD
	Raw PlateReader Values	Technical Replicate 1	Technical Replicate 2	Technical Replicate 3	Technical Replicate 1	Technical Replicate 2	Technical Replicate 3			Technical Replicate 1	Technical Replicate 2	Technical Replicate 3	Technical Replicate 1	Technical Replicate 2	Technical Replicate 3		% Gated	Negative Stain	Positive Stain	Negative Stain	Positive Stain
	Lysed Cells	2.1069	2.0813	2.0411	1503.51	655.257	1014.95		Background Media	0.1677	0.1826	0.206	22.878	26.691	19.065
	Untreated Cells	0.6017	0.5725	0.5815	119.746	124.728	129.422		Untreated Cells	2.068	2.0725	2.1766	64828.4	64323.8	66070.1		1% DMSO	0.856	0.149	0.89	0.0945
	1% DMSO	0.5846	0.5752	0.5903	70.909	116.632	121.06		1% DMSO	1.964	2.0383	1.9963	64672	64044.2	68868.9		Valacyclovir 1.5 µM	0.857	0.145	0.904	0.0858
	Valacyclovir 1.5 µM	0.5983	0.5848	0.5788	78.828	92.053	106.996		Valacyclovir 1.5 µM	1.9589	2.1656	1.8609	62899	65815.9	68919.7		Valacyclovir 5 µM	0.899	0.115	0.924	0.061
	Valacyclovir 5 µM	0.6091	0.5849	0.6026	94.949	86.104	99.748		Valacyclovir 5 µM	2.0029	1.8495	1.9605	64827.1	63338.8	67290.3		Valacyclovir 15.8 µM	0.794	0.2	0.837	0.136
	Valacyclovir 15.8 µM	0.6053	0.5702	0.5959	74.561	85.444	97.232		Valacyclovir 15.8 µM	1.6946	1.7058	1.6948	64572.9	68185.1	71718.4		Valacyclovir 50 µM	0.859	0.141	0.906	0.0779
	Valacyclovir 50 µM	0.6082	0.5784	0.6015	97.302	80.273	89.301		Valacyclovir 50 µM	1.9657	1.9953	1.7951	66193.4	67863.5	71023.2		Valacyclovir 158 µM	0.741	0.257	0.834	0.149
	Valacyclovir 158 µM	0.6107	0.5764	0.5986	56.645	80.365	81.763		Valacyclovir 158 µM	1.6287	1.8257	1.6332	63923.4	65639.3	66009.1
	Average Untreated Cells	0.585233			124.632				Average Media	0.185433			22.878
	Subtracted Background of Untreated Cells								Subtracted Background of Untreated Cells
	Lysed Cells	1.52167	1.49607	1.45587	1378.87	530.625	890.313										Gated Sums Captured
	Untreated Cells	0.0164667	-0.0127333	-0.00373333	-4.886	0.096	4.79		Untreated Cells	1.88257	1.88707	1.99117	64805.5	64300.9	66047.3
	1% DMSO	-0.000633333	-0.0100333	0.00506667	-53.723	-8	-3.572		1% DMSO	1.77857	1.85287	1.81087	64649.2	64021.3	68846		1% DMSO		1.005		0.9845
	Valacyclovir 1.5 µM	0.0130667	-0.000433333	-0.00643333	-45.804	-32.579	-17.636		Valacyclovir 1.5 µM	1.77347	1.98017	1.67547	62876.1	65793.1	68896.8		Valacyclovir 1.5 µM		1.002		0.9898
	Valacyclovir 5 µM	0.0238667	-0.000333333	0.0173667	-29.683	-38.528	-24.884		Valacyclovir 5 µM	1.81747	1.66407	1.77507	64804.2	63315.9	67267.4		Valacyclovir 5 µM		1.014		0.985
	Valacyclovir 15.8 µM	0.0200667	-0.0150333	0.0106667	-50.071	-39.188	-27.4		Valacyclovir 15.8 µM	1.50917	1.52037	1.50937	64550	68162.2	71695.6		Valacyclovir 15.8 µM		0.994		0.973
	Valacyclovir 50 µM	0.0229667	-0.00683333	0.0162667	-27.33	-44.359	-35.331		Valacyclovir 50 µM	1.78027	1.80987	1.60967	66170.5	67840.6	71000.3		Valacyclovir 50 µM		1		0.9839
	Valacyclovir 158 µM	0.0254667	-0.00883333	0.0133667	-67.987	-44.267	-42.869		Valacyclovir 158 µM	1.44327	1.64027	1.44777	63900.5	65616.4	65986.2		Valacyclovir 158 µM		0.998		0.983
	Average Lysed Control	1.4912			933.27				Average Untreated Cells Control	1.92027			65051.2
	% Cytotoxicity								% Viability								100-%Cytotoxicity
	1% DMSO	-0.0424714	-0.672836	0.339771	-5.75642	-0.857201	-0.38274		1% DMSO	92.6208	96.4901	94.3029	99.3819	98.4167	105.834		1% DMSO		0.851		0.9055
	Valacyclovir 1.5 µM	0.876252	-0.0290594	-0.43142	-4.9079	-3.49084	-1.8897		Valacyclovir 1.5 µM	92.3552	103.119	87.2518	96.6563	101.14	105.912		Valacyclovir 1.5 µM		0.855		0.9142
	Valacyclovir 5 µM	1.6005	-0.0223534	1.16461	-3.18054	-4.12828	-2.66632		Valacyclovir 5 µM	94.6466	86.6581	92.4386	99.6203	97.3324	103.407		Valacyclovir 5 µM		0.885		0.939
	Valacyclovir 15.8 µM	1.34567	-1.00814	0.715308	-5.36511	-4.199	-2.93591		Valacyclovir 15.8 µM	78.5915	79.1748	78.6019	99.2295	104.782	110.214		Valacyclovir 15.8 µM		0.8		0.864
	Valacyclovir 50 µM	1.54015	-0.458244	1.09084	-2.92841	-4.75307	-3.78572		Valacyclovir 50 µM	92.7093	94.2508	83.8252	101.721	104.288	109.145		Valacyclovir 50 µM		0.859		0.9221
	Valacyclovir 158 µM	1.7078	-0.592364	0.89637	-7.28481	-4.74321	-4.59342		Valacyclovir 158 µM	75.1597	85.4187	75.394	98.2311	100.869	101.437		Valacyclovir 158 µM		0.743		0.851
	Correction for Out of Bounds								Correction for Out of Bounds
	1% DMSO	0	0	0.339771	0	0	0		1% DMSO	92.6208	96.4901	94.3029	99.3819	98.4167	100		100-%Cytotoxicity Relative to Totaled Sums
	Valacyclovir 1.5 µM	0.876252	0	0	0	0	0		Valacyclovir 1.5 µM	92.3552	100	87.2518	96.6563	100	100		1% DMSO		0.846766		0.919756
	Valacyclovir 5 µM	1.6005	0	1.16461	0	0	0		Valacyclovir 5 µM	94.6466	86.6581	92.4386	99.6203	97.3324	100		Valacyclovir 1.5 µM		0.853293		0.923621
	Valacyclovir 15.8 µM	1.34567	0	0.715308	0	0	0		Valacyclovir 15.8 µM	78.5915	79.1748	78.6019	99.2295	100	100		Valacyclovir 5 µM		0.872781		0.953299
	Valacyclovir 50 µM	1.54015	0	1.09084	0	0	0		Valacyclovir 50 µM	92.7093	94.2508	83.8252	100	100	100		Valacyclovir 15.8 µM		0.804829		0.887975
	Valacyclovir 158 µM	1.7078	0	0.89637	0	0	0		Valacyclovir 158 µM	75.1597	85.4187	75.394	98.2311	100	100		Valacyclovir 50 µM		0.859		0.937189
																	Valacyclovir 158 µM		0.744489		0.865717
	100-%Cytotoxicity
	1% DMSO	100	100	99.6602	100	100	100
	Valacyclovir 1.5 µM	99.1237	100	100	100	100	100
	Valacyclovir 5 µM	98.3995	100	98.8354	100	100	100
	Valacyclovir 15.8 µM	98.6543	100	99.2847	100	100	100
	Valacyclovir 50 µM	98.4599	100	98.9092	100	100	100
	Valacyclovir 158 µM	98.2922	100	99.1036	100	100	100
	Average 100-%Cytotoxicity								Average Corrected % Viability
	1% DMSO	99.8867			100				1% DMSO	94.4713			99.2662
	Valacyclovir 1.5 µM	99.7079			100				Valacyclovir 1.5 µM	93.2023			98.8854
	Valacyclovir 5 µM	99.0783			100				Valacyclovir 5 µM	91.2477			98.9842
	Valacyclovir 15.8 µM	99.313			100				Valacyclovir 15.8 µM	78.7894			99.7432
	Valacyclovir 50 µM	99.123			100				Valacyclovir 50 µM	90.2618			100
	Valacyclovir 158 µM	99.1319			100				Valacyclovir 158 µM	78.6575			99.4104

## Sheet: Experiment 2 - J2
		LDH			CellTox					MTS			CellTiter-Glo					Flow Cytometry - Propidium Iodide		Flow Cytometry - LIVE/DEAD
	Raw PlateReader Values	Technical Replicate 1	Technical Replicate 2	Technical Replicate 3	Technical Replicate 1	Technical Replicate 2	Technical Replicate 3			Technical Replicate 1	Technical Replicate 2	Technical Replicate 3	Technical Replicate 1	Technical Replicate 2	Technical Replicate 3		% Gated	Negative Stain	Positive Stain	Negative Stain	Positive Stain
	Lysed Cells	1.9808	1.905	2.1239	1545.44	443.165	1523.76		Background Media	0.2206	0.1947	0.2015	25.596	34.554	25.596
	Untreated Cells	0.4812	0.4856	0.5312	105.445	121.436	150.838		Untreated Cells	2.4254	2.7219	2.5682	73770.8	73283.2	73356.2		1% DMSO	0.806	0.153	0.802	0.183
	1% DMSO	0.4756	0.486	0.4924	92.191	108.555	125.887		1% DMSO	2.4439	2.4265	2.2297	74382.6	74312.2	72974.8		Valacyclovir 1.5 µM	0.676	0.13	0.789	0.184
	Valacyclovir 1.5 µM	0.4663	0.4988	0.4948	90.452	91.782	106.103		Valacyclovir 1.5 µM	2.431	2.5198	2.7595	73614.7	74757.5	74525.9		Valacyclovir 5 µM	0.782	0.172	0.793	0.19
	Valacyclovir 5 µM	0.476	0.4913	0.4843	103.413	98.42	136.736		Valacyclovir 5 µM	2.587	2.5332	2.7772	76068	77866.1	78438.2		Valacyclovir 15.8 µM	0.787	0.163	0.801	0.185
	Valacyclovir 15.8 µM	0.4618	0.4856	0.4707	103.493	94.834	136.33		Valacyclovir 15.8 µM	2.2941	2.3379	2.7845	75417.9	75799.3	76805.2		Valacyclovir 50 µM	0.759	0.158	0.784	0.189
	Valacyclovir 50 µM	0.4741	0.4678	0.4591	103.276	114.4	143.184		Valacyclovir 50 µM	2.3626	2.6343	2.2939	76192.2	77576.9	82477.2		Valacyclovir 158 µM	0.816	0.142	0.822	0.162
	Valacyclovir 158 µM	0.4299	0.4456	0.4605	77.163	94.732	155.522		Valacyclovir 158 µM	2.435	2.5326	2.6109	77642.2	81086.1	84123
	Average Untreated Cells	0.499333			125.906				Average Media	0.2056			28.582
	Subtracted Background of Untreated Cells								Subtracted Background of Untreated Cells
	Lysed Cells	1.48147	1.40567	1.62457	1419.53	317.259	1397.85										Gated Sums Captured
	Untreated Cells	-0.0181333	-0.0137333	0.0318667	-20.4613	-4.47033	24.9317		Untreated Cells	2.2198	2.5163	2.3626	73742.2	73254.6	73327.6
	1% DMSO	-0.0237333	-0.0133333	-0.00693333	-33.7153	-17.3513	-0.0193333		1% DMSO	2.2383	2.2209	2.0241	74354	74283.6	72946.2		1% DMSO		0.959		0.985
	Valacyclovir 1.5 µM	-0.0330333	-0.000533333	-0.00453333	-35.4543	-34.1243	-19.8033		Valacyclovir 1.5 µM	2.2254	2.3142	2.5539	73586.1	74729	74497.3		Valacyclovir 1.5 µM		0.806		0.973
	Valacyclovir 5 µM	-0.0233333	-0.00803333	-0.0150333	-22.4933	-27.4863	10.8297		Valacyclovir 5 µM	2.3814	2.3276	2.5716	76039.5	77837.6	78409.6		Valacyclovir 5 µM		0.954		0.983
	Valacyclovir 15.8 µM	-0.0375333	-0.0137333	-0.0286333	-22.4133	-31.0723	10.4237		Valacyclovir 15.8 µM	2.0885	2.1323	2.5789	75389.3	75770.7	76776.6		Valacyclovir 15.8 µM		0.95		0.986
	Valacyclovir 50 µM	-0.0252333	-0.0315333	-0.0402333	-22.6303	-11.5063	17.2777		Valacyclovir 50 µM	2.157	2.4287	2.0883	76163.6	77548.3	82448.6		Valacyclovir 50 µM		0.917		0.973
	Valacyclovir 158 µM	-0.0694333	-0.0537333	-0.0388333	-48.7433	-31.1743	29.6157		Valacyclovir 158 µM	2.2294	2.327	2.4053	77613.6	81057.5	84094.4		Valacyclovir 158 µM		0.958		0.984
	Average Lysed Control	1.5039			1044.88				Average Untreated Cells Control	2.36623			73441.5
	% Cytotoxicity								% Viability								100-%Cytotoxicity
	1% DMSO	-1.57812	-0.886584	-0.461024	-3.22672	-1.66061	-0.00185029		1% DMSO	94.5934	93.858	85.541	101.242	101.147	99.3256		1% DMSO		0.847		0.817
	Valacyclovir 1.5 µM	-2.19651	-0.0354634	-0.301438	-3.39315	-3.26586	-1.89527		Valacyclovir 1.5 µM	94.0482	97.801	107.931	100.197	101.753	101.438		Valacyclovir 1.5 µM		0.87		0.816
	Valacyclovir 5 µM	-1.55152	-0.534167	-0.999623	-2.15272	-2.63057	1.03645		Valacyclovir 5 µM	100.641	98.3673	108.679	103.537	105.986	106.765		Valacyclovir 5 µM		0.828		0.81
	Valacyclovir 15.8 µM	-2.49573	-0.913181	-1.90394	-2.14506	-2.97377	0.997595		Valacyclovir 15.8 µM	88.2626	90.1137	108.988	102.652	103.172	104.541		Valacyclovir 15.8 µM		0.837		0.815
	Valacyclovir 50 µM	-1.67786	-2.09677	-2.67527	-2.16583	-1.10121	1.65356		Valacyclovir 50 µM	91.1575	102.64	88.2542	103.707	105.592	112.264		Valacyclovir 50 µM		0.842		0.811
	Valacyclovir 158 µM	-4.61688	-3.57293	-2.58218	-4.66497	-2.98353	2.83436		Valacyclovir 158 µM	94.2173	98.3419	101.651	105.681	110.37	114.505		Valacyclovir 158 µM		0.858		0.838
	Correction for Out of Bounds								Correction for Out of Bounds
	1% DMSO	0	0	0	0	0	0		1% DMSO	94.5934	93.858	85.541	100	100	99.3256		100-%Cytotoxicity Relative to Totaled Sums
	Valacyclovir 1.5 µM	0	0	0	0	0	0		Valacyclovir 1.5 µM	94.0482	97.801	100	100	100	100		1% DMSO		0.883212		0.829442
	Valacyclovir 5 µM	0	0	0	0	0	1.03645		Valacyclovir 5 µM	100	98.3673	100	100	100	100		Valacyclovir 1.5 µM		1.0794		0.838643
	Valacyclovir 15.8 µM	0	0	0	0	0	0.997595		Valacyclovir 15.8 µM	88.2626	90.1137	100	100	100	100		Valacyclovir 5 µM		0.867925		0.824008
	Valacyclovir 50 µM	0	0	0	0	0	1.65356		Valacyclovir 50 µM	91.1575	100	88.2542	100	100	100		Valacyclovir 15.8 µM		0.881053		0.826572
	Valacyclovir 158 µM	0	0	0	0	0	2.83436		Valacyclovir 158 µM	94.2173	98.3419	100	100	100	100		Valacyclovir 50 µM		0.918212		0.833505
																	Valacyclovir 158 µM		0.895616		0.851626
	100-%Cytotoxicity
	1% DMSO	100	100	100	100	100	100
	Valacyclovir 1.5 µM	100	100	100	100	100	100
	Valacyclovir 5 µM	100	100	100	100	100	98.9635
	Valacyclovir 15.8 µM	100	100	100	100	100	99.0024
	Valacyclovir 50 µM	100	100	100	100	100	98.3464
	Valacyclovir 158 µM	100	100	100	100	100	97.1656
	Average 100-%Cytotoxicity								Average Corrected % Viability
	1% DMSO	100			100				1% DMSO	91.3308			99.7752
	Valacyclovir 1.5 µM	100			100				Valacyclovir 1.5 µM	97.2831			100
	Valacyclovir 5 µM	100			99.6545				Valacyclovir 5 µM	99.4558			100
	Valacyclovir 15.8 µM	100			99.6675				Valacyclovir 15.8 µM	92.7921			100
	Valacyclovir 50 µM	100			99.4488				Valacyclovir 50 µM	93.1372			100
	Valacyclovir 158 µM	100			99.0552				Valacyclovir 158 µM	97.5197			100

## Sheet: Experiment 1 - J2STAT1KO
		LDH			CellTox					MTS			CellTiter-Glo					Flow Cytometry - Propidium Iodide		Flow Cytometry - LIVE/DEAD
	Raw PlateReader Values	Technical Replicate 1	Technical Replicate 2	Technical Replicate 3	Technical Replicate 1	Technical Replicate 2	Technical Replicate 3			Technical Replicate 1	Technical Replicate 2	Technical Replicate 3	Technical Replicate 1	Technical Replicate 2	Technical Replicate 3		% Gated	Negative Stain	Positive Stain	Negative Stain	Positive Stain
	Lysed Cells	2.1902	2.2007	2.1403	1088.12	1326.4	1058.08		Background Media	0.1746	0.1832	0.1932	19.008	26.611	21.542
	Untreated Cells	0.6273	0.701	0.6428	359.701	249.65	355.476		Untreated Cells	2.3894	2.5655	2.1318	85361.7	82198.9	81842.8		1% DMSO	0.81	0.173	0.893	0.0952
	1% DMSO	0.6253	0.6629	0.6254	330.083	263.239	384.337		1% DMSO	2.4145	2.5847	2.3354	83224	81376.5	80282.9		Valacyclovir 1.5 µM	0.857	0.135	0.93	0.0587
	Valacyclovir 1.5 µM	0.6257	0.6529	0.6386	308.034	216.254	298.499		Valacyclovir 1.5 µM	2.4242	2.4904	2.1384	84922	79729.1	81629.9		Valacyclovir 5 µM	0.841	0.142	0.926	0.0631
	Valacyclovir 5 µM	0.6296	0.6452	0.6121	249.756	208.847	308.29		Valacyclovir 5 µM	2.4495	2.3623	2.6246	83042.8	80755.5	81809.8		Valacyclovir 15.8 µM	0.818	0.164	0.912	0.0776
	Valacyclovir 15.8 µM	0.6167	0.6453	0.6586	350.941	231.792	300.82		Valacyclovir 15.8 µM	2.5627	2.5189	2.3553	87017.9	82647.4	83184.7		Valacyclovir 50 µM	0.859	0.128	0.937	0.052
	Valacyclovir 50 µM	0.6243	0.6374	0.6626	234.869	182.897	429.118		Valacyclovir 50 µM	2.3645	2.6818	2.4694	84052.7	81882.1	82100		Valacyclovir 158 µM	0.834	0.14	0.924	0.0686
	Valacyclovir 158 µM	0.5822	0.6084	0.6834	323.186	188.48	572.075		Valacyclovir 158 µM	2.0041	1.9457	2.05	89563.6	91249	87774.4
	Average Untreated Cells	0.657033			321.609				Average Media	0.183667			22.387
	Subtracted Background of Untreated Cells								Subtracted Background of Untreated Cells
	Lysed Cells	1.53317	1.54367	1.48327	766.51	1004.79	736.472										Gated Sums Captured
	Untreated Cells	-0.0297333	0.0439667	-0.0142333	38.092	-71.959	33.867		Untreated Cells	2.20573	2.38183	1.94813	85339.3	82176.5	81820.4
	1% DMSO	-0.0317333	0.00586667	-0.0316333	8.474	-58.37	62.728		1% DMSO	2.23083	2.40103	2.15173	83201.6	81354.1	80260.5		1% DMSO		0.983		0.9882
	Valacyclovir 1.5 µM	-0.0313333	-0.00413333	-0.0184333	-13.575	-105.355	-23.11		Valacyclovir 1.5 µM	2.24053	2.30673	1.95473	84899.6	79706.7	81607.5		Valacyclovir 1.5 µM		0.992		0.9887
	Valacyclovir 5 µM	-0.0274333	-0.0118333	-0.0449333	-71.853	-112.762	-13.319		Valacyclovir 5 µM	2.26583	2.17863	2.44093	83020.4	80733.2	81787.4		Valacyclovir 5 µM		0.983		0.9891
	Valacyclovir 15.8 µM	-0.0403333	-0.0117333	0.00156667	29.332	-89.817	-20.789		Valacyclovir 15.8 µM	2.37903	2.33523	2.17163	86995.5	82625	83162.3		Valacyclovir 15.8 µM		0.982		0.9896
	Valacyclovir 50 µM	-0.0327333	-0.0196333	0.00556667	-86.74	-138.712	107.509		Valacyclovir 50 µM	2.18083	2.49813	2.28573	84030.3	81859.7	82077.6		Valacyclovir 50 µM		0.987		0.989
	Valacyclovir 158 µM	-0.0748333	-0.0486333	0.0263667	1.577	-133.129	250.466		Valacyclovir 158 µM	1.82043	1.76203	1.86633	89541.3	91226.6	87752		Valacyclovir 158 µM		0.974		0.9926
	Average Lysed Control	1.52003			835.924				Average Untreated Cells Control	2.17857			83112.1
	% Cytotoxicity								% Viability								100-%Cytotoxicity
	1% DMSO	-2.08767	0.385956	-2.08109	1.01373	-6.98269	7.50403		1% DMSO	102.399	110.212	98.7683	100.108	97.8848	96.569		1% DMSO		0.827		0.9048
	Valacyclovir 1.5 µM	-2.06136	-0.271924	-1.21269	-1.62395	-12.6034	-2.76461		Valacyclovir 1.5 µM	102.844	105.883	89.7257	102.151	95.9027	98.1897		Valacyclovir 1.5 µM		0.865		0.9413
	Valacyclovir 5 µM	-1.80478	-0.778492	-2.95608	-8.59564	-13.4895	-1.59333		Valacyclovir 5 µM	104.006	100.003	112.043	99.8897	97.1377	98.4062		Valacyclovir 5 µM		0.858		0.9369
	Valacyclovir 15.8 µM	-2.65345	-0.771913	0.103068	3.50893	-10.7446	-2.48695		Valacyclovir 15.8 µM	109.202	107.191	99.6817	104.673	99.414	100.06		Valacyclovir 15.8 µM		0.836		0.9224
	Valacyclovir 50 µM	-2.15346	-1.29164	0.36622	-10.3765	-16.5939	12.8611		Valacyclovir 50 µM	100.104	114.669	104.919	101.105	98.4931	98.7554		Valacyclovir 50 µM		0.872		0.948
	Valacyclovir 158 µM	-4.92314	-3.19949	1.73461	0.188654	-15.926	29.9628		Valacyclovir 158 µM	83.5611	80.8804	85.6679	107.736	109.763	105.583		Valacyclovir 158 µM		0.86		0.9314
	Correction for Out of Bounds								Correction for Out of Bounds
	1% DMSO	0	0.385956	0	1.01373	0	7.50403		1% DMSO	100	100	98.7683	100	97.8848	96.569		100-%Cytotoxicity Relative to Totaled Sums
	Valacyclovir 1.5 µM	0	0	0	0	0	0		Valacyclovir 1.5 µM	100	100	89.7257	100	95.9027	98.1897		1% DMSO		0.841302		0.915604
	Valacyclovir 5 µM	0	0	0	0	0	0		Valacyclovir 5 µM	100	100	100	99.8897	97.1377	98.4062		Valacyclovir 1.5 µM		0.871976		0.952058
	Valacyclovir 15.8 µM	0	0	0.103068	3.50893	0	0		Valacyclovir 15.8 µM	100	100	99.6817	100	99.414	100		Valacyclovir 5 µM		0.872838		0.947225
	Valacyclovir 50 µM	0	0	0.36622	0	0	12.8611		Valacyclovir 50 µM	100	100	100	100	98.4931	98.7554		Valacyclovir 15.8 µM		0.851324		0.932094
	Valacyclovir 158 µM	0	0	1.73461	0.188654	0	29.9628		Valacyclovir 158 µM	83.5611	80.8804	85.6679	100	100	100		Valacyclovir 50 µM		0.883485		0.958544
																	Valacyclovir 158 µM		0.882957		0.938344
	100-%Cytotoxicity
	1% DMSO	100	99.614	100	98.9863	100	92.496
	Valacyclovir 1.5 µM	100	100	100	100	100	100
	Valacyclovir 5 µM	100	100	100	100	100	100
	Valacyclovir 15.8 µM	100	100	99.8969	96.4911	100	100
	Valacyclovir 50 µM	100	100	99.6338	100	100	87.1389
	Valacyclovir 158 µM	100	100	98.2654	99.8113	100	70.0372
	Average 100-%Cytotoxicity								Average Corrected % Viability
	1% DMSO	99.8713			97.1607				1% DMSO	99.5894			98.1513
	Valacyclovir 1.5 µM	100			100				Valacyclovir 1.5 µM	96.5752			98.0308
	Valacyclovir 5 µM	100			100				Valacyclovir 5 µM	100			98.4779
	Valacyclovir 15.8 µM	99.9656			98.8304				Valacyclovir 15.8 µM	99.8939			99.8047
	Valacyclovir 50 µM	99.8779			95.713				Valacyclovir 50 µM	100			99.0828
	Valacyclovir 158 µM	99.4218			89.9495				Valacyclovir 158 µM	83.3698			100

## Sheet: Experiment 2 - J2STAT1KO
		LDH			CellTox					MTS			CellTiter-Glo					Flow Cytometry - Propidium Iodide		Flow Cytometry - LIVE/DEAD
	Raw PlateReader Values	Technical Replicate 1	Technical Replicate 2	Technical Replicate 3	Technical Replicate 1	Technical Replicate 2	Technical Replicate 3			Technical Replicate 1	Technical Replicate 2	Technical Replicate 3	Technical Replicate 1	Technical Replicate 2	Technical Replicate 3		% Gated	Negative Stain	Positive Stain	Negative Stain	Positive Stain
	Lysed Cells	3.2864	1.2013	3.3757	2101.01	1204.18	1122.16		Background Media	0.2041	0.2266	0.2317	21.456	17.67	18.932
	Untreated Cells	0.413	0.3126	0.3303	422.549	239.23	287.72		Untreated Cells	2.3137	2.5329	2.31	89081.5	79292.5	86596.4		1% DMSO	0.568	0.423	0.963	0.0371
	1% DMSO	0.3182	0.3014	0.3129	398.759	247.704	332.719		1% DMSO	2.3751	2.5532	2.3039	83014.5	74447.2	83889.1		Valacyclovir 1.5 µM	0.597	0.417	0.96	0.0391
	Valacyclovir 1.5 µM	0.3306	0.3008	0.3229	333.887	350.253	314.163		Valacyclovir 1.5 µM	2.488	2.2074	2.1996	68131.6	79243.3	79245.8		Valacyclovir 5 µM	0.596	0.404	0.972	0.0276
	Valacyclovir 5 µM	0.325	0.2956	0.3194	291.546	299.265	282.334		Valacyclovir 5 µM	2.3776	2.2838	2.1625	85623.3	73604.1	81463.3		Valacyclovir 15.8 µM	0.578	0.416	0.964	0.0347
	Valacyclovir 15.8 µM	0.3269	0.3071	0.3157	194.55	244.363	346.957		Valacyclovir 15.8 µM	2.3667	2.2211	2.0464	79327.8	69160.2	84826.9		Valacyclovir 50 µM	0.582	0.399	0.971	0.0303
	Valacyclovir 50 µM	0.3211	0.3061	0.3182	163.608	203.364	361.851		Valacyclovir 50 µM	2.4137	2.2837	1.9553	71761.4	70987.8	72477.1		Valacyclovir 158 µM	0.629	0.379	0.974	0.0279
	Valacyclovir 158 µM	0.3416	0.3035	0.3302	206.43	467.421	451.159		Valacyclovir 158 µM	1.8705	1.7401	1.8406	82144.9	82887	78571.8
	Average Untreated Cells	0.351967			316.5				Average Media	0.2208			19.3527
	Subtracted Background of Untreated Cells								Subtracted Background of Untreated Cells
	Lysed Cells	2.93443	0.849333	3.02373	1784.51	887.681	805.665										Gated Sums Captured
	Untreated Cells	0.0610333	-0.0393667	-0.0216667	106.049	-77.2697	-28.7797		Untreated Cells	2.0929	2.3121	2.0892	89062.1	79273.1	86577
	1% DMSO	-0.0337667	-0.0505667	-0.0390667	82.2593	-68.7957	16.2193		1% DMSO	2.1543	2.3324	2.0831	82995.1	74427.9	83869.8		1% DMSO		0.991		1.0001
	Valacyclovir 1.5 µM	-0.0213667	-0.0511667	-0.0290667	17.3873	33.7533	-2.33667		Valacyclovir 1.5 µM	2.2672	1.9866	1.9788	68112.2	79223.9	79226.4		Valacyclovir 1.5 µM		1.014		0.9991
	Valacyclovir 5 µM	-0.0269667	-0.0563667	-0.0325667	-24.9537	-17.2347	-34.1657		Valacyclovir 5 µM	2.1568	2.063	1.9417	85603.9	73584.8	81444		Valacyclovir 5 µM		1		0.9996
	Valacyclovir 15.8 µM	-0.0250667	-0.0448667	-0.0362667	-121.95	-72.1367	30.4573		Valacyclovir 15.8 µM	2.1459	2.0003	1.8256	79308.5	69140.9	84807.5		Valacyclovir 15.8 µM		0.994		0.9987
	Valacyclovir 50 µM	-0.0308667	-0.0458667	-0.0337667	-152.892	-113.136	45.3513		Valacyclovir 50 µM	2.1929	2.0629	1.7345	71742.1	70968.4	72457.7		Valacyclovir 50 µM		0.981		1.0013
	Valacyclovir 158 µM	-0.0103667	-0.0484667	-0.0217667	-110.07	150.921	134.659		Valacyclovir 158 µM	1.6497	1.5193	1.6198	82125.5	82867.6	78552.5		Valacyclovir 158 µM		1.008		1.0019
	Average Lysed Control	2.26917			1159.29				Average Untreated Cells Control	2.16473			84970.8
	% Cytotoxicity								% Viability								100-%Cytotoxicity
	1% DMSO	-1.48806	-2.22842	-1.72163	7.0957	-5.93432	1.39908		1% DMSO	99.518	107.745	96.2289	97.6749	87.5923	98.7043		1% DMSO		0.577		0.9629
	Valacyclovir 1.5 µM	-0.941609	-2.25487	-1.28094	1.49983	2.91156	-0.201561		Valacyclovir 1.5 µM	104.733	91.7711	91.4108	80.1596	93.2367	93.2397		Valacyclovir 1.5 µM		0.583		0.9609
	Valacyclovir 5 µM	-1.1884	-2.48402	-1.43518	-2.1525	-1.48666	-2.94713		Valacyclovir 5 µM	99.6335	95.3004	89.697	100.745	86.6001	95.8494		Valacyclovir 5 µM		0.596		0.9724
	Valacyclovir 15.8 µM	-1.10466	-1.97723	-1.59824	-10.5194	-6.22251	2.62725		Valacyclovir 15.8 µM	99.13	92.404	84.3337	93.3362	81.3702	99.8079		Valacyclovir 15.8 µM		0.584		0.9653
	Valacyclovir 50 µM	-1.36026	-2.0213	-1.48806	-13.1884	-9.75909	3.91201		Valacyclovir 50 µM	101.301	95.2958	80.1253	84.4315	83.521	85.2737		Valacyclovir 50 µM		0.601		0.9697
	Valacyclovir 158 µM	-0.456849	-2.13588	-0.959236	-9.49462	13.0185	11.6157		Valacyclovir 158 µM	76.208	70.1842	74.8268	96.6515	97.5249	92.4465		Valacyclovir 158 µM		0.621		0.9721
	Correction for Out of Bounds								Correction for Out of Bounds
	1% DMSO	0	0	0	7.0957	0	1.39908		1% DMSO	99.518	100	96.2289	97.6749	87.5923	98.7043		100-%Cytotoxicity Relative to Totaled Sums
	Valacyclovir 1.5 µM	0	0	0	1.49983	2.91156	0		Valacyclovir 1.5 µM	100	91.7711	91.4108	80.1596	93.2367	93.2397		1% DMSO		0.58224		0.962804
	Valacyclovir 5 µM	0	0	0	0	0	0		Valacyclovir 5 µM	99.6335	95.3004	89.697	100	86.6001	95.8494		Valacyclovir 1.5 µM		0.574951		0.961766
	Valacyclovir 15.8 µM	0	0	0	0	0	2.62725		Valacyclovir 15.8 µM	99.13	92.404	84.3337	93.3362	81.3702	99.8079		Valacyclovir 5 µM		0.596		0.972789
	Valacyclovir 50 µM	0	0	0	0	0	3.91201		Valacyclovir 50 µM	100	95.2958	80.1253	84.4315	83.521	85.2737		Valacyclovir 15.8 µM		0.587525		0.966557
	Valacyclovir 158 µM	0	0	0	0	13.0185	11.6157		Valacyclovir 158 µM	76.208	70.1842	74.8268	96.6515	97.5249	92.4465		Valacyclovir 50 µM		0.61264		0.968441
																	Valacyclovir 158 µM		0.616071		0.970257
	100-%Cytotoxicity
	1% DMSO	100	100	100	92.9043	100	98.6009
	Valacyclovir 1.5 µM	100	100	100	98.5002	97.0884	100
	Valacyclovir 5 µM	100	100	100	100	100	100
	Valacyclovir 15.8 µM	100	100	100	100	100	97.3727
	Valacyclovir 50 µM	100	100	100	100	100	96.088
	Valacyclovir 158 µM	100	100	100	100	86.9815	88.3843
	Average 100-%Cytotoxicity								Average Corrected % Viability
	1% DMSO	100			97.1684				1% DMSO	98.5823			94.6572
	Valacyclovir 1.5 µM	100			98.5295				Valacyclovir 1.5 µM	94.394			88.8787
	Valacyclovir 5 µM	100			100				Valacyclovir 5 µM	94.877			94.1498
	Valacyclovir 15.8 µM	100			99.1242				Valacyclovir 15.8 µM	91.9559			91.5048
	Valacyclovir 50 µM	100			98.696				Valacyclovir 50 µM	91.807			84.4087
	Valacyclovir 158 µM	100			91.7886				Valacyclovir 158 µM	73.7396			95.541

## Sheet: Experiment 1 - J4
		LDH			CellTox					MTS			CellTiter-Glo					Flow Cytometry - Propidium Iodide		Flow Cytometry - LIVE/DEAD
	Raw PlateReader Values	Technical Replicate 1	Technical Replicate 2	Technical Replicate 3	Technical Replicate 1	Technical Replicate 2	Technical Replicate 3			Technical Replicate 1	Technical Replicate 2	Technical Replicate 3	Technical Replicate 1	Technical Replicate 2	Technical Replicate 3		% Gated	Negative Stain	Positive Stain	Negative Stain	Positive Stain
	Lysed Cells	1.3555	1.7521	1.4507	1314.61	679.544	1185.64		Background Media	0.1855	0.1862	0.1843	19.168	25.558	30.669
	Untreated Cells	0.4799	0.4682	0.4825	73.925	95.951	103.217		Untreated Cells	1.6601	1.5066	1.6844	60861	62673	65283.7		1% DMSO	0.866	0.125	0.859	0.126
	1% DMSO	0.5023	0.5174	0.4954	71.285	100.266	96.747		1% DMSO	1.6892	1.6484	1.5981	56242.6	57463	65701.6		Valacyclovir 1.5 µM	0.894	0.0957	0.889	0.0986
	Valacyclovir 1.5 µM	0.5106	0.5003	0.4939	84.429	100.894	97.124		Valacyclovir 1.5 µM	1.593	1.6107	1.5667	64790.5	59785	67221		Valacyclovir 5 µM	0.854	0.134	0.849	0.137
	Valacyclovir 5 µM	0.522	0.5307	0.5194	104.045	96.121	106.659		Valacyclovir 5 µM	1.6808	1.5817	1.719	65710.6	63271.1	67351.4		Valacyclovir 15.8 µM	0.866	0.128	0.861	0.125
	Valacyclovir 15.8 µM	0.5168	0.5277	0.5173	86.348	116.05	99.302		Valacyclovir 15.8 µM	1.6358	1.5417	1.6807	63687.7	65728.4	66541.2		Valacyclovir 50 µM	0.896	0.0994	0.897	0.0926
	Valacyclovir 50 µM	0.5113	0.5407	0.5185	84.756	98.088	110.064		Valacyclovir 50 µM	1.6329	1.6579	1.616	64805.8	63524.1	70428.5		Valacyclovir 158 µM	0.894	0.0969	0.898	0.0913
	Valacyclovir 158 µM	0.499	0.5122	0.499	62.634	87.335	84.549		Valacyclovir 158 µM	1.7668	1.6831	1.6701	63443.6	59376	66284.3
	Average Untreated Cells	0.476867			91.031				Average Media	0.185333			25.1317
	Subtracted Background of Untreated Cells								Subtracted Background of Untreated Cells
	Lysed Cells	0.878633	1.27523	0.973833	1223.58	588.513	1094.61										Gated Sums Captured
	Untreated Cells	0.00303333	-0.00866667	0.00563333	-17.106	4.92	12.186		Untreated Cells	1.47477	1.32127	1.49907	60835.8	62647.9	65258.6
	1% DMSO	0.0254333	0.0405333	0.0185333	-19.746	9.235	5.716		1% DMSO	1.50387	1.46307	1.41277	56217.5	57437.9	65676.5		1% DMSO		0.991		0.985
	Valacyclovir 1.5 µM	0.0337333	0.0234333	0.0170333	-6.602	9.863	6.093		Valacyclovir 1.5 µM	1.40767	1.42537	1.38137	64765.3	59759.8	67195.9		Valacyclovir 1.5 µM		0.9897		0.9876
	Valacyclovir 5 µM	0.0451333	0.0538333	0.0425333	13.014	5.09	15.628		Valacyclovir 5 µM	1.49547	1.39637	1.53367	65685.4	63245.9	67326.2		Valacyclovir 5 µM		0.988		0.986
	Valacyclovir 15.8 µM	0.0399333	0.0508333	0.0404333	-4.683	25.019	8.271		Valacyclovir 15.8 µM	1.45047	1.35637	1.49537	63662.5	65703.3	66516.1		Valacyclovir 15.8 µM		0.994		0.986
	Valacyclovir 50 µM	0.0344333	0.0638333	0.0416333	-6.275	7.057	19.033		Valacyclovir 50 µM	1.44757	1.47257	1.43067	64780.7	63499	70403.4		Valacyclovir 50 µM		0.9954		0.9896
	Valacyclovir 158 µM	0.0221333	0.0353333	0.0221333	-28.397	-3.696	-6.482		Valacyclovir 158 µM	1.58147	1.49777	1.48477	63418.4	59350.9	66259.2		Valacyclovir 158 µM		0.9909		0.9893
	Average Lysed Control	1.04257			968.9				Average Untreated Cells Control	1.4317			62914.1
	% Cytotoxicity								% Viability								100-%Cytotoxicity
	1% DMSO	2.43949	3.88784	1.77766	-2.03798	0.953142	0.589947		1% DMSO	105.041	102.191	98.6776	89.356	91.2958	104.391		1% DMSO		0.875		0.874
	Valacyclovir 1.5 µM	3.2356	2.24766	1.63379	-0.681391	1.01796	0.628857		Valacyclovir 1.5 µM	98.3213	99.5576	96.4844	102.942	94.9864	106.806		Valacyclovir 1.5 µM		0.9043		0.9014
	Valacyclovir 5 µM	4.32906	5.16354	4.07968	1.34317	0.525338	1.61296		Valacyclovir 5 µM	104.454	97.5321	107.122	104.405	100.527	107.013		Valacyclovir 5 µM		0.866		0.863
	Valacyclovir 15.8 µM	3.83029	4.87579	3.87825	-0.483331	2.58221	0.853648		Valacyclovir 15.8 µM	101.311	94.7382	104.447	101.19	104.433	105.725		Valacyclovir 15.8 µM		0.872		0.875
	Valacyclovir 50 µM	3.30275	6.12271	3.99335	-0.647641	0.728351	1.96439		Valacyclovir 50 µM	101.108	102.854	99.9278	102.967	100.93	111.904		Valacyclovir 50 µM		0.9006		0.9074
	Valacyclovir 158 µM	2.12297	3.38907	2.12297	-2.93085	-0.381463	-0.669006		Valacyclovir 158 µM	110.461	104.615	103.707	100.802	94.3364	105.317		Valacyclovir 158 µM		0.9031		0.9087
	Correction for Out of Bounds								Correction for Out of Bounds
	1% DMSO	2.43949	3.88784	1.77766	0	0.953142	0.589947		1% DMSO	100	100	98.6776	89.356	91.2958	100		100-%Cytotoxicity Relative to Totaled Sums
	Valacyclovir 1.5 µM	3.2356	2.24766	1.63379	0	1.01796	0.628857		Valacyclovir 1.5 µM	98.3213	99.5576	96.4844	100	94.9864	100		1% DMSO		0.882947		0.88731
	Valacyclovir 5 µM	4.32906	5.16354	4.07968	1.34317	0.525338	1.61296		Valacyclovir 5 µM	100	97.5321	100	100	100	100		Valacyclovir 1.5 µM		0.913711		0.912718
	Valacyclovir 15.8 µM	3.83029	4.87579	3.87825	0	2.58221	0.853648		Valacyclovir 15.8 µM	100	94.7382	100	100	100	100		Valacyclovir 5 µM		0.876518		0.875254
	Valacyclovir 50 µM	3.30275	6.12271	3.99335	0	0.728351	1.96439		Valacyclovir 50 µM	100	100	99.9278	100	100	100		Valacyclovir 15.8 µM		0.877264		0.887424
	Valacyclovir 158 µM	2.12297	3.38907	2.12297	0	0	0		Valacyclovir 158 µM	100	100	100	100	94.3364	100		Valacyclovir 50 µM		0.904762		0.916936
																	Valacyclovir 158 µM		0.911394		0.918528
	100-%Cytotoxicity
	1% DMSO	97.5605	96.1122	98.2223	100	99.0469	99.4101
	Valacyclovir 1.5 µM	96.7644	97.7523	98.3662	100	98.982	99.3711
	Valacyclovir 5 µM	95.6709	94.8365	95.9203	98.6568	99.4747	98.387
	Valacyclovir 15.8 µM	96.1697	95.1242	96.1218	100	97.4178	99.1464
	Valacyclovir 50 µM	96.6973	93.8773	96.0067	100	99.2716	98.0356
	Valacyclovir 158 µM	97.877	96.6109	97.877	100	100	100
	Average 100-%Cytotoxicity								Average Corrected % Viability
	1% DMSO	97.2983			99.4856				1% DMSO	99.5592			93.5506
	Valacyclovir 1.5 µM	97.6276			99.4511				Valacyclovir 1.5 µM	98.1211			98.3288
	Valacyclovir 5 µM	95.4759			98.8395				Valacyclovir 5 µM	99.1774			100
	Valacyclovir 15.8 µM	95.8052			98.8547				Valacyclovir 15.8 µM	98.2461			100
	Valacyclovir 50 µM	95.5271			99.1024				Valacyclovir 50 µM	99.9759			100
	Valacyclovir 158 µM	97.455			100				Valacyclovir 158 µM	100			98.1121

## Sheet: Experiment 2 - J4
		LDH			CellTox					MTS			CellTiter-Glo					Flow Cytometry - Propidium Iodide		Flow Cytometry - LIVE/DEAD
	Raw PlateReader Values	Technical Replicate 1	Technical Replicate 2	Technical Replicate 3	Technical Replicate 1	Technical Replicate 2	Technical Replicate 3			Technical Replicate 1	Technical Replicate 2	Technical Replicate 3	Technical Replicate 1	Technical Replicate 2	Technical Replicate 3		% Gated	Negative Stain	Positive Stain	Negative Stain	Positive Stain
	Lysed Cells	2.2631	2.3269	2.3295	1582.62	1505.69	1232.29		Background Media	0.2666	0.2703	0.275	16.574	15.299	17.849
	Untreated Cells	0.4742	0.4637	0.4535	65.693	76.3	88.842		Untreated Cells	1.5641	1.4557	1.4237	55774.2	57629.2	61700		1% DMSO	0.853	0.156	0.823	0.149
	1% DMSO	0.4979	0.4778	0.5043	76.151	81.362	82.24		1% DMSO	1.5107	1.5584	1.381	54521	57788.6	59740.5		Valacyclovir 1.5 µM	0.863	0.146	0.831	0.143
	Valacyclovir 1.5 µM	0.4867	0.4858	0.5035	70.497	90.331	88.268		Valacyclovir 1.5 µM	1.5461	1.4129	1.4176	57695.5	57949.2	56647.6		Valacyclovir 5 µM	0.898	0.107	0.87	0.112
	Valacyclovir 5 µM	0.4745	0.5048	0.5312	62.524	101.301	102.077		Valacyclovir 5 µM	1.5192	1.4997	1.4808	58596.9	60120.4	59453.6		Valacyclovir 15.8 µM	0.814	0.173	0.803	0.174
	Valacyclovir 15.8 µM	0.4939	0.4591	0.4837	63.723	91.712	83.902		Valacyclovir 15.8 µM	1.5596	1.5692	1.4992	57995.1	56053.5	59293		Valacyclovir 50 µM	0.863	0.15	0.855	0.125
	Valacyclovir 50 µM	0.4804	0.4776	0.5119	131.327	81.988	99.307		Valacyclovir 50 µM	1.5959	1.514	1.3767	58547.2	57014.7	57809		Valacyclovir 158 µM	0.863	0.141	0.873	0.117
	Valacyclovir 158 µM	0.4636	0.487	0.4875	74.923	82.267	111.018		Valacyclovir 158 µM	1.4427	1.5538	1.4756	60400.9	58985.7	60491.4
	Average Untreated Cells	0.4638			76.945				Average Media	0.270633			16.574
	Subtracted Background of Untreated Cells								Subtracted Background of Untreated Cells
	Lysed Cells	1.7993	1.8631	1.8657	1505.68	1428.75	1155.35										Gated Sums Captured
	Untreated Cells	0.0104	-0.0001	-0.0103	-11.252	-0.645	11.897		Untreated Cells	1.29347	1.18507	1.15307	55757.7	57612.7	61683.4
	1% DMSO	0.0341	0.014	0.0405	-0.794	4.417	5.295		1% DMSO	1.24007	1.28777	1.11037	54504.5	57772	59723.9		1% DMSO		1.009		0.972
	Valacyclovir 1.5 µM	0.0229	0.022	0.0397	-6.448	13.386	11.323		Valacyclovir 1.5 µM	1.27547	1.14227	1.14697	57678.9	57932.7	56631		Valacyclovir 1.5 µM		1.009		0.974
	Valacyclovir 5 µM	0.0107	0.041	0.0674	-14.421	24.356	25.132		Valacyclovir 5 µM	1.24857	1.22907	1.21017	58580.3	60103.8	59437		Valacyclovir 5 µM		1.005		0.982
	Valacyclovir 15.8 µM	0.0301	-0.0047	0.0199	-13.222	14.767	6.957		Valacyclovir 15.8 µM	1.28897	1.29857	1.22857	57978.6	56036.9	59276.4		Valacyclovir 15.8 µM		0.987		0.977
	Valacyclovir 50 µM	0.0166	0.0138	0.0481	54.382	5.043	22.362		Valacyclovir 50 µM	1.32527	1.24337	1.10607	58530.6	56998.2	57792.4		Valacyclovir 50 µM		1.013		0.98
	Valacyclovir 158 µM	-0.0002	0.0232	0.0237	-2.022	5.322	34.073		Valacyclovir 158 µM	1.17207	1.28317	1.20497	60384.3	58969.1	60474.8		Valacyclovir 158 µM		1.004		0.99
	Average Lysed Control	1.8427			1363.26				Average Untreated Cells Control	1.21053			58351.2
	% Cytotoxicity								% Viability								100-%Cytotoxicity
	1% DMSO	1.85055	0.759755	2.19786	-0.0582429	0.324003	0.388408		1% DMSO	102.44	106.38	91.7254	93.4075	99.0073	102.352		1% DMSO		0.844		0.851
	Valacyclovir 1.5 µM	1.24274	1.1939	2.15445	-0.472985	0.981913	0.830584		Valacyclovir 1.5 µM	105.364	94.3606	94.7489	98.8478	99.2826	97.0519		Valacyclovir 1.5 µM		0.854		0.857
	Valacyclovir 5 µM	0.58067	2.225	3.65768	-1.05783	1.7866	1.84353		Valacyclovir 5 µM	103.142	101.531	99.9697	100.393	103.003	101.861		Valacyclovir 5 µM		0.893		0.888
	Valacyclovir 15.8 µM	1.63347	-0.255061	1.07994	-0.969883	1.08321	0.510322		Valacyclovir 15.8 µM	106.479	107.272	101.49	99.3613	96.0337	101.585		Valacyclovir 15.8 µM		0.827		0.826
	Valacyclovir 50 µM	0.900852	0.748901	2.6103	3.98912	0.369923	1.64034		Valacyclovir 50 µM	109.478	102.712	91.3702	100.307	97.6811	99.0423		Valacyclovir 50 µM		0.85		0.875
	Valacyclovir 158 µM	-0.0108536	1.25902	1.28616	-0.148321	0.390389	2.49938		Valacyclovir 158 µM	96.8223	106	99.5401	103.484	101.059	103.639		Valacyclovir 158 µM		0.859		0.883
	Correction for Out of Bounds								Correction for Out of Bounds
	1% DMSO	1.85055	0.759755	2.19786	0	0.324003	0.388408		1% DMSO	100	100	91.7254	93.4075	99.0073	100		100-%Cytotoxicity Relative to Totaled Sums
	Valacyclovir 1.5 µM	1.24274	1.1939	2.15445	0	0.981913	0.830584		Valacyclovir 1.5 µM	100	94.3606	94.7489	98.8478	99.2826	97.0519		1% DMSO		0.836472		0.875514
	Valacyclovir 5 µM	0.58067	2.225	3.65768	0	1.7866	1.84353		Valacyclovir 5 µM	100	100	99.9697	100	100	100		Valacyclovir 1.5 µM		0.846383		0.879877
	Valacyclovir 15.8 µM	1.63347	0	1.07994	0	1.08321	0.510322		Valacyclovir 15.8 µM	100	100	100	99.3613	96.0337	100		Valacyclovir 5 µM		0.888557		0.904277
	Valacyclovir 50 µM	0.900852	0.748901	2.6103	3.98912	0.369923	1.64034		Valacyclovir 50 µM	100	100	91.3702	100	97.6811	99.0423		Valacyclovir 15.8 µM		0.837893		0.845445
	Valacyclovir 158 µM	0	1.25902	1.28616	0	0.390389	2.49938		Valacyclovir 158 µM	96.8223	100	99.5401	100	100	100		Valacyclovir 50 µM		0.839092		0.892857
																	Valacyclovir 158 µM		0.855578		0.891919
	100-%Cytotoxicity
	1% DMSO	98.1495	99.2402	97.8021	100	99.676	99.6116
	Valacyclovir 1.5 µM	98.7573	98.8061	97.8456	100	99.0181	99.1694
	Valacyclovir 5 µM	99.4193	97.775	96.3423	100	98.2134	98.1565
	Valacyclovir 15.8 µM	98.3665	100	98.9201	100	98.9168	99.4897
	Valacyclovir 50 µM	99.0991	99.2511	97.3897	96.0109	99.6301	98.3597
	Valacyclovir 158 µM	100	98.741	98.7138	100	99.6096	97.5006
	Average 100-%Cytotoxicity								Average Corrected % Viability
	1% DMSO	98.3973			99.7625				1% DMSO	97.2418			97.4716
	Valacyclovir 1.5 µM	98.4696			99.3958				Valacyclovir 1.5 µM	96.3698			98.3941
	Valacyclovir 5 µM	97.8456			98.79				Valacyclovir 5 µM	99.9899			100
	Valacyclovir 15.8 µM	99.0955			99.4688				Valacyclovir 15.8 µM	100			98.465
	Valacyclovir 50 µM	98.58			98.0002				Valacyclovir 50 µM	97.1234			98.9078
	Valacyclovir 158 µM	99.1516			99.0367				Valacyclovir 158 µM	98.7875			100

## Sheet: Experiment 1 - J4FUT2
		LDH			CellTox					MTS			CellTiter-Glo					Flow Cytometry - Propidium Iodide		Flow Cytometry - LIVE/DEAD
	Raw PlateReader Values	Technical Replicate 1	Technical Replicate 2	Technical Replicate 3	Technical Replicate 1	Technical Replicate 2	Technical Replicate 3			Technical Replicate 1	Technical Replicate 2	Technical Replicate 3	Technical Replicate 1	Technical Replicate 2	Technical Replicate 3		% Gated	Negative Stain	Positive Stain	Negative Stain	Positive Stain
	Lysed Cells	2.0898	1.8084	1.9175	1039.17	662.077	1948.56		Background Media	0.1855	0.1862	0.1843	19.168	25.558	30.669
	Untreated Cells	0.4618	0.4407	0.4202	154.015	145.13	205.204		Untreated Cells	1.5636	1.4436	1.5367	57823.4	50641.6	61183		1% DMSO	0.807	0.177	0.784	0.201
	1% DMSO	0.4574	0.4565	0.4206	206.854	181.795	195.472		1% DMSO	1.4407	1.4411	1.6249	54840.8	56723.1	57696.9		Valacyclovir 1.5 µM	0.825	0.16	0.813	0.168
	Valacyclovir 1.5 µM	0.4747	0.4524	0.4416	138.893	207.386	236.317		Valacyclovir 1.5 µM	1.4607	1.4107	1.5149	57958.9	55822.2	62505.6		Valacyclovir 5 µM	0.82	0.168	0.796	0.186
	Valacyclovir 5 µM	0.4699	0.4532	0.4397	206.109	212.62	202.542		Valacyclovir 5 µM	1.5457	1.452	1.606	57995.9	57819.6	59655.9		Valacyclovir 15.8 µM	0.789	0.191	0.789	0.194
	Valacyclovir 15.8 µM	0.4847	0.4548	0.4522	182.278	180.293	128.35		Valacyclovir 15.8 µM	1.5714	1.4175	1.5209	61250.7	57488.6	58344.8		Valacyclovir 50 µM	0.82	0.172	0.804	0.178
	Valacyclovir 50 µM	0.4883	0.4753	0.4514	172.864	251.566	169.412		Valacyclovir 50 µM	1.4956	1.4591	1.415	62674.3	56831.8	57708.4		Valacyclovir 158 µM	0.803	0.179	0.798	0.185
	Valacyclovir 158 µM	0.4851	0.4764	0.4356	151.081	177.131	232.459		Valacyclovir 158 µM	1.3512	1.5274	1.3748	59399	52881.8	55776.2
	Average Untreated Cells	0.4409			168.116				Average Media	0.185333			25.1317
	Subtracted Background of Untreated Cells								Subtracted Background of Untreated Cells
	Lysed Cells	1.6489	1.3675	1.4766	871.054	493.961	1780.44										Gated Sums Captured
	Untreated Cells	0.0209	-0.0002	-0.0207	-14.1013	-22.9863	37.0877		Untreated Cells	1.37827	1.25827	1.35137	57798.3	50616.5	61157.8
	1% DMSO	0.0165	0.0156	-0.0203	38.7377	13.6787	27.3557		1% DMSO	1.25537	1.25577	1.43957	54815.7	56698	57671.8		1% DMSO		0.984		0.985
	Valacyclovir 1.5 µM	0.0338	0.0115	0.0007	-29.2233	39.2697	68.2007		Valacyclovir 1.5 µM	1.27537	1.22537	1.32957	57933.7	55797.1	62480.5		Valacyclovir 1.5 µM		0.985		0.981
	Valacyclovir 5 µM	0.029	0.0123	-0.0012	37.9927	44.5037	34.4257		Valacyclovir 5 µM	1.36037	1.26667	1.42067	57970.8	57794.4	59630.8		Valacyclovir 5 µM		0.988		0.982
	Valacyclovir 15.8 µM	0.0438	0.0139	0.0113	14.1617	12.1767	-39.7663		Valacyclovir 15.8 µM	1.38607	1.23217	1.33557	61225.6	57463.5	58319.6		Valacyclovir 15.8 µM		0.98		0.983
	Valacyclovir 50 µM	0.0474	0.0344	0.0105	4.74767	83.4497	1.29567		Valacyclovir 50 µM	1.31027	1.27377	1.22967	62649.1	56806.6	57683.3		Valacyclovir 50 µM		0.992		0.982
	Valacyclovir 158 µM	0.0442	0.0355	-0.0053	-17.0353	9.01467	64.3427		Valacyclovir 158 µM	1.16587	1.34207	1.18947	59373.9	52856.7	55751.1		Valacyclovir 158 µM		0.982		0.983
	Average Lysed Control	1.49767			1048.49				Average Untreated Cells Control	1.3293			56524.2
	% Cytotoxicity								% Viability								100-%Cytotoxicity
	1% DMSO	1.10171	1.04162	-1.35544	3.69463	1.30461	2.60906		1% DMSO	94.4382	94.4683	108.295	96.9773	100.307	102.03		1% DMSO		0.823		0.799
	Valacyclovir 1.5 µM	2.25684	0.767861	0.0467394	-2.78719	3.74537	6.50468		Valacyclovir 1.5 µM	95.9427	92.1813	100.02	102.494	98.7136	110.538		Valacyclovir 1.5 µM		0.84		0.832
	Valacyclovir 5 µM	1.93635	0.821278	-0.0801246	3.62358	4.24457	3.28337		Valacyclovir 5 µM	102.337	95.2882	106.873	102.559	102.247	105.496		Valacyclovir 5 µM		0.832		0.814
	Valacyclovir 15.8 µM	2.92455	0.92811	0.754507	1.35068	1.16136	-3.79274		Valacyclovir 15.8 µM	104.27	92.6929	100.471	108.317	101.662	103.176		Valacyclovir 15.8 µM		0.809		0.806
	Valacyclovir 50 µM	3.16492	2.29691	0.701091	0.452812	7.95907	0.123575		Valacyclovir 50 µM	98.5682	95.8224	92.5048	110.836	100.5	102.051		Valacyclovir 50 µM		0.828		0.822
	Valacyclovir 158 µM	2.95126	2.37035	-0.353884	-1.62476	0.85978	6.13672		Valacyclovir 158 µM	87.7053	100.96	89.4807	105.042	93.5115	98.6322		Valacyclovir 158 µM		0.821		0.815
	Correction for Out of Bounds								Correction for Out of Bounds
	1% DMSO	1.10171	1.04162	0	3.69463	1.30461	2.60906		1% DMSO	94.4382	94.4683	100	96.9773	100	100		100-%Cytotoxicity Relative to Totaled Sums
	Valacyclovir 1.5 µM	2.25684	0.767861	0.0467394	0	3.74537	6.50468		Valacyclovir 1.5 µM	95.9427	92.1813	100	100	98.7136	100		1% DMSO		0.836382		0.811168
	Valacyclovir 5 µM	1.93635	0.821278	0	3.62358	4.24457	3.28337		Valacyclovir 5 µM	100	95.2882	100	100	100	100		Valacyclovir 1.5 µM		0.852792		0.848114
	Valacyclovir 15.8 µM	2.92455	0.92811	0.754507	1.35068	1.16136	0		Valacyclovir 15.8 µM	100	92.6929	100	100	100	100		Valacyclovir 5 µM		0.842105		0.828921
	Valacyclovir 50 µM	3.16492	2.29691	0.701091	0.452812	7.95907	0.123575		Valacyclovir 50 µM	98.5682	95.8224	92.5048	100	100	100		Valacyclovir 15.8 µM		0.82551		0.819939
	Valacyclovir 158 µM	2.95126	2.37035	0	0	0.85978	6.13672		Valacyclovir 158 µM	87.7053	100	89.4807	100	93.5115	98.6322		Valacyclovir 50 µM		0.834677		0.837067
																	Valacyclovir 158 µM		0.836049		0.829095
	100-%Cytotoxicity
	1% DMSO	98.8983	98.9584	100	96.3054	98.6954	97.3909
	Valacyclovir 1.5 µM	97.7432	99.2321	99.9533	100	96.2546	93.4953
	Valacyclovir 5 µM	98.0637	99.1787	100	96.3764	95.7554	96.7166
	Valacyclovir 15.8 µM	97.0755	99.0719	99.2455	98.6493	98.8386	100
	Valacyclovir 50 µM	96.8351	97.7031	99.2989	99.5472	92.0409	99.8764
	Valacyclovir 158 µM	97.0487	97.6296	100	100	99.1402	93.8633
	Average 100-%Cytotoxicity								Average Corrected % Viability
	1% DMSO	99.2856			97.4639				1% DMSO	96.3021			98.9924
	Valacyclovir 1.5 µM	98.9762			96.5833				Valacyclovir 1.5 µM	96.0414			99.5712
	Valacyclovir 5 µM	99.0808			96.2828				Valacyclovir 5 µM	98.4294			100
	Valacyclovir 15.8 µM	98.4643			99.1627				Valacyclovir 15.8 µM	97.5643			100
	Valacyclovir 50 µM	97.9457			97.1548				Valacyclovir 50 µM	95.6318			100
	Valacyclovir 158 µM	98.2261			97.6678				Valacyclovir 158 µM	92.3953			97.3813

## Sheet: Experiment 2 - J4FUT2
		LDH			CellTox					MTS			CellTiter-Glo					Flow Cytometry - Propidium Iodide		Flow Cytometry - LIVE/DEAD
	Raw PlateReader Values	Technical Replicate 1	Technical Replicate 2	Technical Replicate 3	Technical Replicate 1	Technical Replicate 2	Technical Replicate 3			Technical Replicate 1	Technical Replicate 2	Technical Replicate 3	Technical Replicate 1	Technical Replicate 2	Technical Replicate 3		% Gated	Negative Stain	Positive Stain	Negative Stain	Positive Stain
	Lysed Cells	1.8266	1.9892	1.9719	1000.6	1125.46	1462.56		Background Media	0.2666	0.2703	0.275	16.574	15.299	17.849
	Untreated Cells	0.439	0.433	0.4651	93.236	129.39	104.268		Untreated Cells	1.47	1.477	1.3966	54991.5	53014.1	61009		1% DMSO	0.779	0.203	0.772	0.202
	1% DMSO	0.4516	0.4396	0.4514	103.313	128.839	128.733		1% DMSO	1.4153	1.5118	1.4473	56121	55725.8	57826.8		Valacyclovir 1.5 µM	0.815	0.167	0.821	0.163
	Valacyclovir 1.5 µM	0.4417	0.4433	0.4558	107.264	127.255	131.163		Valacyclovir 1.5 µM	1.4263	1.5329	1.4707	54493	59430.7	59657.6		Valacyclovir 5 µM	0.815	0.171	0.807	0.168
	Valacyclovir 5 µM	0.4387	0.4522	0.4611	109.055	168.107	129.056		Valacyclovir 5 µM	1.7164	1.5222	1.2935	56715.1	58837.8	59825.9		Valacyclovir 15.8 µM	0.777	0.193	0.778	0.187
	Valacyclovir 15.8 µM	0.4495	0.4317	0.4463	111.614	140.984	128.365		Valacyclovir 15.8 µM	1.4635	1.4125	1.3883	58537	58711.6	57621.6		Valacyclovir 50 µM	0.772	0.221	0.75	0.205
	Valacyclovir 50 µM	0.4391	0.4356	0.4646	118.507	100.266	122.591		Valacyclovir 50 µM	1.4385	1.5553	1.4474	55502.7	59683.1	59299.3		Valacyclovir 158 µM	0.791	0.19	0.786	0.186
	Valacyclovir 158 µM	0.4318	0.4355	0.4495	158.143	126.339	167.25		Valacyclovir 158 µM	1.6271	1.8478	1.4425	54375.7	57198.3	61822.4
	Average Untreated Cells	0.4457			108.965				Average Media	0.270633			16.574
	Subtracted Background of Untreated Cells								Subtracted Background of Untreated Cells
	Lysed Cells	1.3809	1.5435	1.5262	891.63	1016.49	1353.59										Gated Sums Captured
	Untreated Cells	-0.0067	-0.0127	0.0194	-15.7287	20.4253	-4.69667		Untreated Cells	1.19937	1.20637	1.12597	54974.9	52997.5	60992.4
	1% DMSO	0.0059	-0.0061	0.0057	-5.65167	19.8743	19.7683		1% DMSO	1.14467	1.24117	1.17667	56104.4	55709.2	57810.3		1% DMSO		0.982		0.974
	Valacyclovir 1.5 µM	-0.004	-0.0024	0.0101	-1.70067	18.2903	22.1983		Valacyclovir 1.5 µM	1.15567	1.26227	1.20007	54476.4	59414.1	59641		Valacyclovir 1.5 µM		0.982		0.984
	Valacyclovir 5 µM	-0.007	0.0065	0.0154	0.0903333	59.1423	20.0913		Valacyclovir 5 µM	1.44577	1.25157	1.02287	56698.6	58821.3	59809.3		Valacyclovir 5 µM		0.986		0.975
	Valacyclovir 15.8 µM	0.0038	-0.014	0.0006	2.64933	32.0193	19.4003		Valacyclovir 15.8 µM	1.19287	1.14187	1.11767	58520.4	58695	57605		Valacyclovir 15.8 µM		0.97		0.965
	Valacyclovir 50 µM	-0.0066	-0.0101	0.0189	9.54233	-8.69867	13.6263		Valacyclovir 50 µM	1.16787	1.28467	1.17677	55486.1	59666.5	59282.8		Valacyclovir 50 µM		0.993		0.955
	Valacyclovir 158 µM	-0.0139	-0.0102	0.0038	49.1783	17.3743	58.2853		Valacyclovir 158 µM	1.35647	1.57717	1.17187	54359.1	57181.7	61805.8		Valacyclovir 158 µM		0.981		0.972
	Average Lysed Control	1.48353			1087.24				Average Untreated Cells Control	1.17723			56321.6
	% Cytotoxicity								% Viability								100-%Cytotoxicity
	1% DMSO	0.397699	-0.411181	0.384218	-0.519819	1.82796	1.81822		1% DMSO	97.2336	105.431	99.9519	99.6144	98.9127	102.643		1% DMSO		0.797		0.798
	Valacyclovir 1.5 µM	-0.269627	-0.161776	0.680807	-0.156421	1.68227	2.04172		Valacyclovir 1.5 µM	98.168	107.223	101.94	96.7238	105.491	105.894		Valacyclovir 1.5 µM		0.833		0.837
	Valacyclovir 5 µM	-0.471846	0.438143	1.03806	0.00830851	5.43968	1.84792		Valacyclovir 5 µM	122.811	106.314	86.8873	100.669	104.438	106.192		Valacyclovir 5 µM		0.829		0.832
	Valacyclovir 15.8 µM	0.256145	-0.943693	0.040444	0.243675	2.94502	1.78437		Valacyclovir 15.8 µM	101.328	96.9958	94.9401	103.904	104.214	102.279		Valacyclovir 15.8 µM		0.807		0.813
	Valacyclovir 50 µM	-0.444884	-0.680807	1.27399	0.877667	-0.80007	1.2533		Valacyclovir 50 µM	99.2043	109.126	99.9604	98.5166	105.939	105.258		Valacyclovir 50 µM		0.779		0.795
	Valacyclovir 158 µM	-0.936952	-0.687548	0.256145	4.52323	1.59802	5.36086		Valacyclovir 158 µM	115.225	133.972	99.5441	96.5156	101.527	109.737		Valacyclovir 158 µM		0.81		0.814
	Correction for Out of Bounds								Correction for Out of Bounds
	1% DMSO	0.397699	0	0.384218	0	1.82796	1.81822		1% DMSO	97.2336	100	99.9519	99.6144	98.9127	100		100-%Cytotoxicity Relative to Totaled Sums
	Valacyclovir 1.5 µM	0	0	0.680807	0	1.68227	2.04172		Valacyclovir 1.5 µM	98.168	100	100	96.7238	100	100		1% DMSO		0.811609		0.819302
	Valacyclovir 5 µM	0	0.438143	1.03806	0.00830851	5.43968	1.84792		Valacyclovir 5 µM	100	100	86.8873	100	100	100		Valacyclovir 1.5 µM		0.848269		0.85061
	Valacyclovir 15.8 µM	0.256145	0	0.040444	0.243675	2.94502	1.78437		Valacyclovir 15.8 µM	100	96.9958	94.9401	100	100	100		Valacyclovir 5 µM		0.840771		0.853333
	Valacyclovir 50 µM	0	0	1.27399	0.877667	0	1.2533		Valacyclovir 50 µM	99.2043	100	99.9604	98.5166	100	100		Valacyclovir 15.8 µM		0.831959		0.842487
	Valacyclovir 158 µM	0	0	0.256145	4.52323	1.59802	5.36086		Valacyclovir 158 µM	100	100	99.5441	96.5156	100	100		Valacyclovir 50 µM		0.784491		0.832461
																	Valacyclovir 158 µM		0.825688		0.837449
	100-%Cytotoxicity
	1% DMSO	99.6023	100	99.6158	100	98.172	98.1818
	Valacyclovir 1.5 µM	100	100	99.3192	100	98.3177	97.9583
	Valacyclovir 5 µM	100	99.5619	98.9619	99.9917	94.5603	98.1521
	Valacyclovir 15.8 µM	99.7439	100	99.9596	99.7563	97.055	98.2156
	Valacyclovir 50 µM	100	100	98.726	99.1223	100	98.7467
	Valacyclovir 158 µM	100	100	99.7439	95.4768	98.402	94.6391
	Average 100-%Cytotoxicity								Average Corrected % Viability
	1% DMSO	99.7394			98.7846				1% DMSO	99.0618			99.5091
	Valacyclovir 1.5 µM	99.7731			98.7587				Valacyclovir 1.5 µM	99.3893			98.9079
	Valacyclovir 5 µM	99.5079			97.568				Valacyclovir 5 µM	95.6291			100
	Valacyclovir 15.8 µM	99.9011			98.3423				Valacyclovir 15.8 µM	97.312			100
	Valacyclovir 50 µM	99.5753			99.2897				Valacyclovir 50 µM	99.7216			99.5055
	Valacyclovir 158 µM	99.9146			96.1726				Valacyclovir 158 µM	99.848			98.8385

## Sheet: Plotted Data
		J2
	Valacyclovir (μM)	LDH		CellTox		MTS		CellTiter-Glo		Flow Cytometry (PI)		Flow Cytometry (LD)
		Experiment 1	Experiment 2	Experiment 1	Experiment 2	Experiment 1	Experiment 2	Experiment 1	Experiment 2	Experiment 1	Experiment 2	Experiment 1	Experiment 2
	0	99.8867	100	100	100	94.4713	91.3308	99.2662	99.7752	0.846766	0.883212	0.919756	0.829442
	1.5	99.7079	100	100	100	93.2023	97.2831	98.8854	100	0.853293	1.0794	0.923621	0.838643
	5	99.0783	100	100	99.6545	91.2477	99.4558	98.9842	100	0.872781	0.867925	0.953299	0.824008
	15.8	99.313	100	100	99.6675	78.7894	92.7921	99.7432	100	0.804829	0.881053	0.887975	0.826572
	50	99.123	100	100	99.4488	90.2618	93.1372	100	100	0.859	0.918212	0.937189	0.833505
	158	99.1319	100	100	99.0552	78.6575	97.5197	99.4104	100	0.744489	0.895616	0.865717	0.851626
		J2STAT1KO
	Valacyclovir (μM)	LDH		CellTox		MTS		CellTiter-Glo		Flow Cytometry (PI)		Flow Cytometry (LD)
		Experiment 1	Experiment 2	Experiment 1	Experiment 2	Experiment 1	Experiment 2	Experiment 1	Experiment 2	Experiment 1	Experiment 2	Experiment 1	Experiment 2
	0	99.8713	100	97.1607	97.1684	99.5894	98.5823	98.1513	94.6572	0.841302	0.58224	0.915604	0.962804
	1.5	100	100	100	98.5295	96.5752	94.394	98.0308	88.8787	0.871976	0.574951	0.952058	0.961766
	5	100	100	100	100	100	94.877	98.4779	94.1498	0.872838	0.596	0.947225	0.972789
	15.8	99.9656	100	98.8304	99.1242	99.8939	91.9559	99.8047	91.5048	0.851324	0.587525	0.932094	0.966557
	50	99.8779	100	95.713	98.696	100	91.807	99.0828	84.4087	0.883485	0.61264	0.958544	0.968441
	158	99.4218	100	89.9495	91.7886	83.3698	73.7396	100	95.541	0.882957	0.616071	0.938344	0.970257
		J4
	Valacyclovir (μM)	LDH		CellTox		MTS		CellTiter-Glo		Flow Cytometry (PI)		Flow Cytometry (LD)
		Experiment 1	Experiment 2	Experiment 1	Experiment 2	Experiment 1	Experiment 2	Experiment 1	Experiment 2	Experiment 1	Experiment 2	Experiment 1	Experiment 2
	0	97.2983	98.3973	99.4856	99.7625	99.5592	97.2418	93.5506	97.4716	0.882947	0.836472	0.88731	0.875514
	1.5	97.6276	98.4696	99.4511	99.3958	98.1211	96.3698	98.3288	98.3941	0.913711	0.846383	0.912718	0.879877
	5	95.4759	97.8456	98.8395	98.79	99.1774	99.9899	100	100	0.876518	0.888557	0.875254	0.904277
	15.8	95.8052	99.0955	98.8547	99.4688	98.2461	100	100	98.465	0.877264	0.837893	0.887424	0.845445
	50	95.5271	98.58	99.1024	98.0002	99.9759	97.1234	100	98.9078	0.904762	0.839092	0.916936	0.892857
	158	97.455	99.1516	100	99.0367	100	98.7875	98.1121	100	0.911394	0.855578	0.918528	0.891919
		J4FUT2
	Valacyclovir (μM)	LDH		CellTox		MTS		CellTiter-Glo		Flow Cytometry (PI)		Flow Cytometry (LD)
		Experiment 1	Experiment 2	Experiment 1	Experiment 2	Experiment 1	Experiment 2	Experiment 1	Experiment 2	Experiment 1	Experiment 2	Experiment 1	Experiment 2
	0	99.2856	99.7394	97.4639	98.7846	96.3021	99.0618	98.9924	99.5091	0.836382	0.811609	0.811168	0.819302
	1.5	98.9762	99.7731	96.5833	98.7587	96.0414	99.3893	99.5712	98.9079	0.852792	0.848269	0.848114	0.85061
	5	99.0808	99.5079	96.2828	97.568	98.4294	95.6291	100	100	0.842105	0.840771	0.828921	0.853333
	15.8	98.4643	99.9011	99.1627	98.3423	97.5643	97.312	100	100	0.82551	0.831959	0.819939	0.842487
	50	97.9457	99.5753	97.1548	99.2897	95.6318	99.7216	100	99.5055	0.834677	0.784491	0.837067	0.832461
	158	98.2261	99.9146	97.6678	96.1726	92.3953	99.848	97.3813	98.8385	0.836049	0.825688	0.829095	0.837449
