# Supplementary material for: Divergent responses of human intestinal organoid monolayers using commercial in vitro cytotoxicity assays
Source: PLoS One. 2024 Jun 10;19(6):e0304526. doi: 10.1371/journal.pone.0304526 (PMC11164375; doi:10.1371/journal.pone.0304526)
Supplement: S1 Data — (ZIP) [file pone.0304526.s002.zip › Minimal Data/Fig 3 EF.xlsx]

## Sheet: Experiment 1 - J2
		LDH			CellTox					MTS			CellTiter-Glo					Flow Cytometry - Propidium Iodide		Flow Cytometry - LIVE/DEAD
	Raw PlateReader Values	Technical Replicate 1	Technical Replicate 2	Technical Replicate 3	Technical Replicate 1	Technical Replicate 2	Technical Replicate 3			Technical Replicate 1	Technical Replicate 2	Technical Replicate 3	Technical Replicate 1	Technical Replicate 2	Technical Replicate 3		% Gated	Negative Stain	Positive Stain	Negative Stain	Positive Stain
	Lysed Cells	1.5974	1.2204	1.5974	859.969	1182.36	1278.85		Background Media	0.205	0.2055	0.2096	11.475	7.65	15.3
	Untreated Cells	0.4451	0.443	0.4673	503.749	136.125	138.777		Untreated Cells	2.1861	2.1899	2.1448	65993.7	66419.5	70008.6		1% DMSO	0.887	0.109	0.873	0.117
	1% DMSO	0.459	0.4503	0.4349	121.896	128.682	132.252		1% DMSO	2.2297	2.1242	1.9628	74775.7	73387.3	71511.8		Ribavirin 1.5 µM	0.87	0.124	0.863	0.128
	Ribavirin 1.5 µM	0.4399	0.4758	0.4543	195.471	118.512	122.991		Ribavirin 1.5 µM	2.1923	2.132	1.9812	75192.6	75192.6	71857.3		Ribavirin 5 µM	0.924	0.0759	0.928	0.0631
	Ribavirin 5 µM	0.451	0.4558	0.4631	171.142	121.83	111.432		Ribavirin 5 µM	2.2773	2.1857	2.1065	77014.5	76044.3	75338		Ribavirin 15.8 µM	0.905	0.0898	0.904	0.0881
	Ribavirin 15.8 µM	0.4185	0.4416	0.4464	147.778	133.954	137.922		Ribavirin 15.8 µM	2.246	2.2681	2.2115	76347.7	77247.9	77224.9		Ribavirin 50 µM	0.914	0.0849	0.918	0.0719
	Ribavirin 50 µM	0.4429	0.4535	0.4548	121.974	135.355	147.396		Ribavirin 50 µM	2.1408	2.1176	2.1617	75856.9	79486.7	77269.5		Ribavirin 158 µM	0.882	0.114	0.862	0.128
	Ribavirin 158 µM	0.4211	0.4423	0.4375	92.424	98.219	176.786		Ribavirin 158 µM	2.2366	2.2069	2.1218	75615.9	76642.2	74742.5
	Average Untreated Cells	0.4518			259.55				Average Media	0.2067			11.475
	Subtracted Background of Untreated Cells								Subtracted Background of Untreated Cells
	Lysed Cells	1.1456	0.7686	1.1456	600.419	922.807	1019.3										Gated Sums Captured
	Untreated Cells	-0.0067	-0.0088	0.0155	244.199	-123.425	-120.773		Untreated Cells	1.9794	1.9832	1.9381	65982.2	66408.1	69997.1
	1% DMSO	0.0072	-0.0015	-0.0169	-137.654	-130.868	-127.298		1% DMSO	2.023	1.9175	1.7561	74764.2	73375.8	71500.3		1% DMSO		0.996		0.99
	Ribavirin 1.5 µM	-0.0119	0.024	0.0025	-64.0793	-141.038	-136.559		Ribavirin 1.5 µM	1.9856	1.9253	1.7745	75181.1	75181.1	71845.8		Ribavirin 1.5 µM		0.994		0.991
	Ribavirin 5 µM	-0.0008	0.004	0.0113	-88.4083	-137.72	-148.118		Ribavirin 5 µM	2.0706	1.979	1.8998	77003.1	76032.8	75326.5		Ribavirin 5 µM		0.9999		0.9911
	Ribavirin 15.8 µM	-0.0333	-0.0102	-0.0054	-111.772	-125.596	-121.628		Ribavirin 15.8 µM	2.0393	2.0614	2.0048	76336.3	77236.4	77213.4		Ribavirin 15.8 µM		0.9948		0.9921
	Ribavirin 50 µM	-0.0089	0.0017	0.003	-137.576	-124.195	-112.154		Ribavirin 50 µM	1.9341	1.9109	1.955	75845.4	79475.2	77258.1		Ribavirin 50 µM		0.9989		0.9899
	Ribavirin 158 µM	-0.0307	-0.0095	-0.0143	-167.126	-161.331	-82.7643		Ribavirin 158 µM	2.0299	2.0002	1.9151	75604.4	76630.8	74731.1		Ribavirin 158 µM		0.996		0.99
	Average Lysed Control	1.01993			847.508				Average Untreated Cells Control	1.9669			67462.5
	% Cytotoxicity								% Viability								100-%Cytotoxicity
	1% DMSO	0.705928	-0.147068	-1.65697	-16.2423	-15.4416	-15.0203		1% DMSO	102.852	97.4884	89.2826	110.823	108.765	105.985		1% DMSO		0.891		0.883
	Ribavirin 1.5 µM	-1.16674	2.35309	0.245114	-7.56091	-16.6415	-16.113		Ribavirin 1.5 µM	100.951	97.885	90.2181	111.441	111.441	106.497		Ribavirin 1.5 µM		0.876		0.872
	Ribavirin 5 µM	-0.0784365	0.392182	1.10792	-10.4316	-16.25	-17.4769		Ribavirin 5 µM	105.272	100.615	96.5885	114.142	112.704	111.657		Ribavirin 5 µM		0.9241		0.9369
	Ribavirin 15.8 µM	-3.26492	-1.00007	-0.529446	-13.1884	-14.8195	-14.3513		Ribavirin 15.8 µM	103.681	104.805	101.927	113.154	114.488	114.454		Ribavirin 15.8 µM		0.9102		0.9119
	Ribavirin 50 µM	-0.872606	0.166678	0.294137	-16.233	-14.6542	-13.2334		Ribavirin 50 µM	98.3324	97.1529	99.395	112.426	117.807	114.52		Ribavirin 50 µM		0.9151		0.9281
	Ribavirin 158 µM	-3.01	-0.931433	-1.40205	-19.7197	-19.036	-9.76561		Ribavirin 158 µM	103.203	101.693	97.3664	112.069	113.59	110.774		Ribavirin 158 µM		0.886		0.872
	Correction for Out of Bounds								Correction for Out of Bounds
	1% DMSO	0.705928	0	0	0	0	0		1% DMSO	100	97.4884	89.2826	100	100	100		100-%Cytotoxicity Relative to Totaled Sums
	Ribavirin 1.5 µM	0	2.35309	0.245114	0	0	0		Ribavirin 1.5 µM	100	97.885	90.2181	100	100	100		1% DMSO		0.894578		0.891919
	Ribavirin 5 µM	0	0.392182	1.10792	0	0	0		Ribavirin 5 µM	100	100	96.5885	100	100	100		Ribavirin 1.5 µM		0.881288		0.879919
	Ribavirin 15.8 µM	0	0	0	0	0	0		Ribavirin 15.8 µM	100	100	100	100	100	100		Ribavirin 5 µM		0.924192		0.945313
	Ribavirin 50 µM	0	0.166678	0.294137	0	0	0		Ribavirin 50 µM	98.3324	97.1529	99.395	100	100	100		Ribavirin 15.8 µM		0.914958		0.919161
	Ribavirin 158 µM	0	0	0	0	0	0		Ribavirin 158 µM	100	100	97.3664	100	100	100		Ribavirin 50 µM		0.916108		0.937569
																	Ribavirin 158 µM		0.889558		0.880808
	100-%Cytotoxicity
	1% DMSO	99.2941	100	100	100	100	100
	Ribavirin 1.5 µM	100	97.6469	99.7549	100	100	100
	Ribavirin 5 µM	100	99.6078	98.8921	100	100	100
	Ribavirin 15.8 µM	100	100	100	100	100	100
	Ribavirin 50 µM	100	99.8333	99.7059	100	100	100
	Ribavirin 158 µM	100	100	100	100	100	100
	Average 100-%Cytotoxicity								Average Corrected % Viability
	1% DMSO	99.7647			100				1% DMSO	95.5904			100
	Ribavirin 1.5 µM	99.1339			100				Ribavirin 1.5 µM	96.0344			100
	Ribavirin 5 µM	99.5			100				Ribavirin 5 µM	98.8628			100
	Ribavirin 15.8 µM	100			100				Ribavirin 15.8 µM	100			100
	Ribavirin 50 µM	99.8464			100				Ribavirin 50 µM	98.2934			100
	Ribavirin 158 µM	100			100				Ribavirin 158 µM	99.1221			100

## Sheet: Experiment 2 - J2
		LDH			CellTox					MTS			CellTiter-Glo					Flow Cytometry - Propidium Iodide		Flow Cytometry - LIVE/DEAD
	Raw PlateReader Values	Technical Replicate 1	Technical Replicate 2	Technical Replicate 3	Technical Replicate 1	Technical Replicate 2	Technical Replicate 3			Technical Replicate 1	Technical Replicate 2	Technical Replicate 3	Technical Replicate 1	Technical Replicate 2	Technical Replicate 3		% Gated	Negative Stain	Positive Stain	Negative Stain	Positive Stain
	Lysed Cells	1.3077	1.5404	1.6217	2050.2	2071.45	2269.52		Background Media	0.1721	0.2118	0.2469	29.515	6.416	24.382
	Untreated Cells	0.4117	0.4502	0.4155	124.36	127.487	126.808		Untreated Cells	2.5067	2.3292	2.2151	69370.9	70171.7	75714.1		1% DMSO	0.741	0.293	0.863	0.124
	1% DMSO	0.4594	0.4632	0.4306	108.686	115.338	142.61		1% DMSO	2.3005	2.2059	2.309	72479	75836	75207.2		Ribavirin 1.5 µM	0.8	0.249	0.902	0.0871
	Ribavirin 1.5 µM	0.4161	0.4279	0.4087	102.401	118.644	118.886		Ribavirin 1.5 µM	2.5982	2.1001	2.1222	70147.3	72924.3	71797.6		Ribavirin 5 µM	0.841	0.211	0.936	0.0551
	Ribavirin 5 µM	0.4176	0.427	0.4157	93.695	107.709	134.957		Ribavirin 5 µM	2.1681	2.0988	2.0243	72242.9	71993.9	72788.2		Ribavirin 15.8 µM	0.762	0.274	0.872	0.12
	Ribavirin 15.8 µM	0.4154	0.4619	0.4139	104.119	108.161	117.327		Ribavirin 15.8 µM	2.6136	2.0488	2.0265	70953.2	75410	72872.9		Ribavirin 50 µM	0.827	0.231	0.935	0.0575
	Ribavirin 50 µM	0.4159	0.4335	0.4292	94.349	106.985	123.725		Ribavirin 50 µM	2.3561	2.0647	2.0095	73922.6	74242.2	73881.6		Ribavirin 158 µM	0.758	0.283	0.884	0.105
	Ribavirin 158 µM	0.4125	0.4348	0.4206	99.313	116.347	126.211		Ribavirin 158 µM	1.9858	2.0747	1.94	71755.2	73677.5	72266
	Average Untreated Cells	0.4258			126.218				Average Media	0.210267			20.1043
	Subtracted Background of Untreated Cells								Subtracted Background of Untreated Cells
	Lysed Cells	0.8819	1.1146	1.1959	1923.98	1945.23	2143.3										Gated Sums Captured
	Untreated Cells	-0.0141	0.0244	-0.0103	-1.85833	1.26867	0.589667		Untreated Cells	2.29643	2.11893	2.00483	69350.8	70151.6	75694
	1% DMSO	0.0336	0.0374	0.0048	-17.5323	-10.8803	16.3917		1% DMSO	2.09023	1.99563	2.09873	72458.9	75815.9	75187.1		1% DMSO		1.034		0.987
	Ribavirin 1.5 µM	-0.0097	0.0021	-0.0171	-23.8173	-7.57433	-7.33233		Ribavirin 1.5 µM	2.38793	1.88983	1.91193	70127.2	72904.2	71777.5		Ribavirin 1.5 µM		1.049		0.9891
	Ribavirin 5 µM	-0.0082	0.0012	-0.0101	-32.5233	-18.5093	8.73867		Ribavirin 5 µM	1.95783	1.88853	1.81403	72222.7	71973.8	72768.1		Ribavirin 5 µM		1.052		0.9911
	Ribavirin 15.8 µM	-0.0104	0.0361	-0.0119	-22.0993	-18.0573	-8.89133		Ribavirin 15.8 µM	2.40333	1.83853	1.81623	70933.1	75389.9	72852.8		Ribavirin 15.8 µM		1.036		0.992
	Ribavirin 50 µM	-0.0099	0.0077	0.0034	-31.8693	-19.2333	-2.49333		Ribavirin 50 µM	2.14583	1.85443	1.79923	73902.5	74222.1	73861.5		Ribavirin 50 µM		1.058		0.9925
	Ribavirin 158 µM	-0.0133	0.009	-0.0052	-26.9053	-9.87133	-0.00733333		Ribavirin 158 µM	1.77553	1.86443	1.72973	71735.1	73657.4	72245.8		Ribavirin 158 µM		1.041		0.989
	Average Lysed Control	1.06413			2004.17				Average Untreated Cells Control	2.14007			71732.1
	% Cytotoxicity								% Viability								100-%Cytotoxicity
	1% DMSO	3.1575	3.5146	0.451071	-0.874791	-0.542884	0.817877		1% DMSO	97.6714	93.251	98.0686	101.013	105.693	104.817		1% DMSO		0.707		0.876
	Ribavirin 1.5 µM	-0.91154	0.197344	-1.60694	-1.18839	-0.377928	-0.365853		Ribavirin 1.5 µM	111.582	88.3072	89.3399	97.7626	101.634	100.063		Ribavirin 1.5 µM		0.751		0.9129
	Ribavirin 5 µM	-0.77058	0.112768	-0.949129	-1.62278	-0.92354	0.436023		Ribavirin 5 µM	91.4847	88.2465	84.7653	100.684	100.337	101.444		Ribavirin 5 µM		0.789		0.9449
	Ribavirin 15.8 µM	-0.977321	3.39243	-1.11828	-1.10267	-0.900987	-0.443641		Ribavirin 15.8 µM	112.302	85.9101	84.8681	98.8861	105.099	101.562		Ribavirin 15.8 µM		0.726		0.88
	Ribavirin 50 µM	-0.930335	0.723594	0.319509	-1.59015	-0.959664	-0.124407		Ribavirin 50 µM	100.269	86.6531	84.0737	103.026	103.471	102.969		Ribavirin 50 µM		0.769		0.9425
	Ribavirin 158 µM	-1.24984	0.845759	-0.488661	-1.34247	-0.492539	-0.000365903		Ribavirin 158 µM	82.9663	87.1203	80.8261	100.004	102.684	100.716		Ribavirin 158 µM		0.717		0.895
	Correction for Out of Bounds								Correction for Out of Bounds
	1% DMSO	3.1575	3.5146	0.451071	0	0	0.817877		1% DMSO	97.6714	93.251	98.0686	100	100	100		100-%Cytotoxicity Relative to Totaled Sums
	Ribavirin 1.5 µM	0	0.197344	0	0	0	0		Ribavirin 1.5 µM	100	88.3072	89.3399	97.7626	100	100		1% DMSO		0.683752		0.887538
	Ribavirin 5 µM	0	0.112768	0	0	0	0.436023		Ribavirin 5 µM	91.4847	88.2465	84.7653	100	100	100		Ribavirin 1.5 µM		0.71592		0.92296
	Ribavirin 15.8 µM	0	3.39243	0	0	0	0		Ribavirin 15.8 µM	100	85.9101	84.8681	98.8861	100	100		Ribavirin 5 µM		0.75		0.953385
	Ribavirin 50 µM	0	0.723594	0.319509	0	0	0		Ribavirin 50 µM	100	86.6531	84.0737	100	100	100		Ribavirin 15.8 µM		0.700772		0.887097
	Ribavirin 158 µM	0	0.845759	0	0	0	0		Ribavirin 158 µM	82.9663	87.1203	80.8261	100	100	100		Ribavirin 50 µM		0.726843		0.949622
																	Ribavirin 158 µM		0.688761		0.904954
	100-%Cytotoxicity
	1% DMSO	96.8425	96.4854	99.5489	100	100	99.1821
	Ribavirin 1.5 µM	100	99.8027	100	100	100	100
	Ribavirin 5 µM	100	99.8872	100	100	100	99.564
	Ribavirin 15.8 µM	100	96.6076	100	100	100	100
	Ribavirin 50 µM	100	99.2764	99.6805	100	100	100
	Ribavirin 158 µM	100	99.1542	100	100	100	100
	Average 100-%Cytotoxicity								Average Corrected % Viability
	1% DMSO	97.6256			99.7274				1% DMSO	96.3303			100
	Ribavirin 1.5 µM	99.9342			100				Ribavirin 1.5 µM	92.549			99.2542
	Ribavirin 5 µM	99.9624			99.8547				Ribavirin 5 µM	88.1655			100
	Ribavirin 15.8 µM	98.8692			100				Ribavirin 15.8 µM	90.2594			99.6287
	Ribavirin 50 µM	99.6523			100				Ribavirin 50 µM	90.2423			100
	Ribavirin 158 µM	99.7181			100				Ribavirin 158 µM	83.6376			100

## Sheet: Experiment 1 - J2STAT1KO
		LDH			CellTox					MTS			CellTiter-Glo					Flow Cytometry - Propidium Iodide		Flow Cytometry - LIVE/DEAD
	Raw PlateReader Values	Technical Replicate 1	Technical Replicate 2	Technical Replicate 3	Technical Replicate 1	Technical Replicate 2	Technical Replicate 3			Technical Replicate 1	Technical Replicate 2	Technical Replicate 3	Technical Replicate 1	Technical Replicate 2	Technical Replicate 3		% Gated	Negative Stain	Positive Stain	Negative Stain	Positive Stain
	Lysed Cells	1.9398	1.932	1.9245	629.577	652.272	1079.43		Background Media	0.1811	0.1908	0.1898	17.912	17.912	30.707
	Untreated Cells	0.3853	0.3955	0.3849	112.609	137.778	277.657		Untreated Cells	1.7745	1.9263	1.8751	84627.1	89555.5	85092.9		1% DMSO	0.787	0.194	0.806	0.19
	1% DMSO	0.3872	0.394	0.3797	175.579	173.614	276.93		1% DMSO	2.0004	2.0316	2.0778	85669.9	78753.2	87615.9		Ribavirin 1.5 µM	0.724	0.248	0.808	0.184
	Ribavirin 1.5 µM	0.3889	0.3998	0.3802	367.146	330.921	258.944		Ribavirin 1.5 µM	1.8399	1.9461	2.0252	87191.1	80352.5	86058.8		Ribavirin 5 µM	0.762	0.224	0.8	0.193
	Ribavirin 5 µM	0.3895	0.4105	0.3828	114.009	155.165	251.42		Ribavirin 5 µM	2.0717	2.0357	2.0192	82605.6	76184.1	87060.6		Ribavirin 15.8 µM	0.762	0.218	0.792	0.202
	Ribavirin 15.8 µM	0.3855	0.4053	0.3868	118.457	147.512	234.567		Ribavirin 15.8 µM	1.8525	1.9995	2.0792	83556.2	78043.1	84787.1		Ribavirin 50 µM	0.805	0.179	0.829	0.165
	Ribavirin 50 µM	0.3854	0.3976	0.3805	175.477	133.836	292.758		Ribavirin 50 µM	2.0229	2.0726	2.0084	76491.2	74170.3	86965.9		Ribavirin 158 µM	0.791	0.187	0.834	0.162
	Ribavirin 158 µM	0.3934	0.3996	0.3812	147.385	145.694	305.706		Ribavirin 158 µM	1.7298	1.9124	1.7599	80058.3	84138.4	85860.5
	Average Untreated Cells	0.388567			176.015				Average Media	0.187233			22.177
	Subtracted Background of Untreated Cells								Subtracted Background of Untreated Cells
	Lysed Cells	1.55123	1.54343	1.53593	453.562	476.257	903.42										Gated Sums Captured
	Untreated Cells	-0.00326667	0.00693333	-0.00366667	-63.4057	-38.2367	101.642		Untreated Cells	1.58727	1.73907	1.68787	84605	89533.3	85070.7
	1% DMSO	-0.00136667	0.00543333	-0.00886667	-0.435667	-2.40067	100.915		1% DMSO	1.81317	1.84437	1.89057	85647.7	78731.1	87593.7		1% DMSO		0.981		0.996
	Ribavirin 1.5 µM	0.000333333	0.0112333	-0.00836667	191.131	154.906	82.9293		Ribavirin 1.5 µM	1.65267	1.75887	1.83797	87168.9	80330.4	86036.6		Ribavirin 1.5 µM		0.972		0.992
	Ribavirin 5 µM	0.000933333	0.0219333	-0.00576667	-62.0057	-20.8497	75.4053		Ribavirin 5 µM	1.88447	1.84847	1.83197	82583.4	76161.9	87038.4		Ribavirin 5 µM		0.986		0.993
	Ribavirin 15.8 µM	-0.00306667	0.0167333	-0.00176667	-57.5577	-28.5027	58.5523		Ribavirin 15.8 µM	1.66527	1.81227	1.89197	83534.1	78021	84764.9		Ribavirin 15.8 µM		0.98		0.994
	Ribavirin 50 µM	-0.00316667	0.00903333	-0.00806667	-0.537667	-42.1787	116.743		Ribavirin 50 µM	1.83567	1.88537	1.82117	76469	74148.1	86943.8		Ribavirin 50 µM		0.984		0.994
	Ribavirin 158 µM	0.00483333	0.0110333	-0.00736667	-28.6297	-30.3207	129.691		Ribavirin 158 µM	1.54257	1.72517	1.57267	80036.1	84116.2	85838.3		Ribavirin 158 µM		0.978		0.996
	Average Lysed Control	1.54353			611.08				Average Untreated Cells Control	1.6714			86403
	% Cytotoxicity								% Viability								100-%Cytotoxicity
	1% DMSO	-0.0885414	0.352006	-0.57444	-0.0712945	-0.392856	16.5143		1% DMSO	108.482	110.349	113.113	99.1258	91.1208	101.378		1% DMSO		0.806		0.81
	Ribavirin 1.5 µM	0.0215955	0.727767	-0.542046	31.2776	25.3496	13.5709		Ribavirin 1.5 µM	98.8792	105.233	109.966	100.886	92.9717	99.576		Ribavirin 1.5 µM		0.752		0.816
	Ribavirin 5 µM	0.0604673	1.42098	-0.373602	-10.1469	-3.41194	12.3397		Ribavirin 5 µM	112.748	110.594	109.607	95.5794	88.1473	100.735		Ribavirin 5 µM		0.776		0.807
	Ribavirin 15.8 µM	-0.198678	1.08409	-0.114456	-9.41901	-4.66431	9.58178		Ribavirin 15.8 µM	99.633	108.428	113.197	96.6796	90.2989	98.1041		Ribavirin 15.8 µM		0.782		0.798
	Ribavirin 50 µM	-0.205157	0.585237	-0.52261	-0.0879863	-6.90232	19.1044		Ribavirin 50 µM	109.828	112.802	108.961	88.5027	85.8166	100.626		Ribavirin 50 µM		0.821		0.835
	Ribavirin 158 µM	0.313134	0.71481	-0.47726	-4.68509	-4.96182	21.2233		Ribavirin 158 µM	92.2919	103.217	94.0928	92.6311	97.3534	99.3465		Ribavirin 158 µM		0.813		0.838
	Correction for Out of Bounds								Correction for Out of Bounds
	1% DMSO	0	0.352006	0	0	0	16.5143		1% DMSO	100	100	100	99.1258	91.1208	100		100-%Cytotoxicity Relative to Totaled Sums
	Ribavirin 1.5 µM	0.0215955	0.727767	0	31.2776	25.3496	13.5709		Ribavirin 1.5 µM	98.8792	100	100	100	92.9717	99.576		1% DMSO		0.821611		0.813253
	Ribavirin 5 µM	0.0604673	1.42098	0	0	0	12.3397		Ribavirin 5 µM	100	100	100	95.5794	88.1473	100		Ribavirin 1.5 µM		0.773663		0.822581
	Ribavirin 15.8 µM	0	1.08409	0	0	0	9.58178		Ribavirin 15.8 µM	99.633	100	100	96.6796	90.2989	98.1041		Ribavirin 5 µM		0.787018		0.812689
	Ribavirin 50 µM	0	0.585237	0	0	0	19.1044		Ribavirin 50 µM	100	100	100	88.5027	85.8166	100		Ribavirin 15.8 µM		0.797959		0.802817
	Ribavirin 158 µM	0.313134	0.71481	0	0	0	21.2233		Ribavirin 158 µM	92.2919	100	94.0928	92.6311	97.3534	99.3465		Ribavirin 50 µM		0.83435		0.84004
																	Ribavirin 158 µM		0.831288		0.841365
	100-%Cytotoxicity
	1% DMSO	100	99.648	100	100	100	83.4857
	Ribavirin 1.5 µM	99.9784	99.2722	100	68.7224	74.6504	86.4291
	Ribavirin 5 µM	99.9395	98.579	100	100	100	87.6603
	Ribavirin 15.8 µM	100	98.9159	100	100	100	90.4182
	Ribavirin 50 µM	100	99.4148	100	100	100	80.8956
	Ribavirin 158 µM	99.6869	99.2852	100	100	100	78.7767
	Average 100-%Cytotoxicity								Average Corrected % Viability
	1% DMSO	99.8827			94.4952				1% DMSO	100			96.7489
	Ribavirin 1.5 µM	99.7502			76.6006				Ribavirin 1.5 µM	99.6264			97.5159
	Ribavirin 5 µM	99.5062			95.8868				Ribavirin 5 µM	100			94.5756
	Ribavirin 15.8 µM	99.6386			96.8061				Ribavirin 15.8 µM	99.8777			95.0275
	Ribavirin 50 µM	99.8049			93.6319				Ribavirin 50 µM	100			91.4398
	Ribavirin 158 µM	99.6574			92.9256				Ribavirin 158 µM	95.4616			96.4437

## Sheet: Experiment 2 - J2STAT1KO
		LDH			CellTox					MTS			CellTiter-Glo					Flow Cytometry - Propidium Iodide		Flow Cytometry - LIVE/DEAD
	Raw PlateReader Values	Technical Replicate 1	Technical Replicate 2	Technical Replicate 3	Technical Replicate 1	Technical Replicate 2	Technical Replicate 3			Technical Replicate 1	Technical Replicate 2	Technical Replicate 3	Technical Replicate 1	Technical Replicate 2	Technical Replicate 3		% Gated	Negative Stain	Positive Stain	Negative Stain	Positive Stain
	Lysed Cells	1.9965	1.9555	1.9083	1410.12	1368.38	1433.97		Background Media	0.2046	0.2183	0.2207	15.325	19.157	20.434
	Untreated Cells	0.3909	0.4012	0.3876	253.261	252.792	353.037		Untreated Cells	2.5741	2.5175	2.393	85187	84704.3	84331.4		1% DMSO	0.74	0.304	0.898	0.0967
	1% DMSO	0.3898	0.3819	0.3802	223.862	387.318	269.45		1% DMSO	2.5779	2.0601	1.917	89369.6	84998	85068.2		Ribavirin 1.5 µM	0.745	0.301	0.914	0.0859
	Ribavirin 1.5 µM	0.3787	0.3892	0.3744	108.709	374.516	355.821		Ribavirin 1.5 µM	2.6728	2.5828	2.1184	86508.8	84302	89240.6		Ribavirin 5 µM	0.774	0.291	0.932	0.0648
	Ribavirin 5 µM	0.3931	0.3943	0.3805	180.641	377.869	163.041		Ribavirin 5 µM	2.6081	2.5022	1.9488	86347.9	83770.7	90762.9		Ribavirin 15.8 µM	0.776	0.271	0.941	0.0534
	Ribavirin 15.8 µM	0.401	0.4001	0.3877	436.604	243.338	236.763		Ribavirin 15.8 µM	2.5567	2.2843	2.2384	82674.9	83699.2	89920		Ribavirin 50 µM	0.832	0.244	0.973	0.0223
	Ribavirin 50 µM	0.3942	0.4006	0.389	365.945	295.816	224.831		Ribavirin 50 µM	2.5893	2.4327	2.4135	85976.3	86917.5	84348		Ribavirin 158 µM	0.827	0.25	0.93	0.0644
	Ribavirin 158 µM	0.385	0.3917	0.3901	275.162	337.569	552.426		Ribavirin 158 µM	1.8052	2.1032	1.7882	81042.8	81652	81844.8
	Average Untreated Cells	0.393233			286.363				Average Media	0.214533			18.3053
	Subtracted Background of Untreated Cells								Subtracted Background of Untreated Cells
	Lysed Cells	1.60327	1.56227	1.51507	1123.76	1082.02	1147.61										Gated Sums Captured
	Untreated Cells	-0.00233333	0.00796667	-0.00563333	-33.1023	-33.5713	66.6737		Untreated Cells	2.35957	2.30297	2.17847	85168.7	84686	84313.1
	1% DMSO	-0.00343333	-0.0113333	-0.0130333	-62.5013	100.955	-16.9133		1% DMSO	2.36337	1.84557	1.70247	89351.2	84979.7	85049.9		1% DMSO		1.044		0.9947
	Ribavirin 1.5 µM	-0.0145333	-0.00403333	-0.0188333	-177.654	88.1527	69.4577		Ribavirin 1.5 µM	2.45827	2.36827	1.90387	86490.5	84283.7	89222.3		Ribavirin 1.5 µM		1.046		0.9999
	Ribavirin 5 µM	-0.000133333	0.00106667	-0.0127333	-105.722	91.5057	-123.322		Ribavirin 5 µM	2.39357	2.28767	1.73427	86329.6	83752.4	90744.6		Ribavirin 5 µM		1.065		0.9968
	Ribavirin 15.8 µM	0.00776667	0.00686667	-0.00553333	150.241	-43.0253	-49.6003		Ribavirin 15.8 µM	2.34217	2.06977	2.02387	82656.6	83680.9	89901.7		Ribavirin 15.8 µM		1.047		0.9944
	Ribavirin 50 µM	0.000966667	0.00736667	-0.00423333	79.5817	9.45267	-61.5323		Ribavirin 50 µM	2.37477	2.21817	2.19897	85958	86899.2	84329.7		Ribavirin 50 µM		1.076		0.9953
	Ribavirin 158 µM	-0.00823333	-0.00153333	-0.00313333	-11.2013	51.2057	266.063		Ribavirin 158 µM	1.59067	1.88867	1.57367	81024.5	81633.7	81826.5		Ribavirin 158 µM		1.077		0.9944
	Average Lysed Control	1.5602			1117.8				Average Untreated Cells Control	2.28033			84722.6
	% Cytotoxicity								% Viability								100-%Cytotoxicity
	1% DMSO	-0.220057	-0.726403	-0.835363	-5.59148	9.03159	-1.5131		1% DMSO	103.641	80.9341	74.6587	105.463	100.303	100.386		1% DMSO		0.696		0.9033
	Ribavirin 1.5 µM	-0.931505	-0.258514	-1.20711	-15.8933	7.8863	6.21381		Ribavirin 1.5 µM	107.803	103.856	83.4907	102.087	99.482	105.311		Ribavirin 1.5 µM		0.699		0.9141
	Ribavirin 5 µM	-0.00854591	0.0683673	-0.816135	-9.45811	8.18626	-11.0326		Ribavirin 5 µM	104.966	100.322	76.0532	101.897	98.8549	107.108		Ribavirin 5 µM		0.709		0.9352
	Ribavirin 15.8 µM	0.497799	0.440115	-0.354655	13.4408	-3.84912	-4.43734		Ribavirin 15.8 µM	102.712	90.766	88.7531	97.5615	98.7705	106.113		Ribavirin 15.8 µM		0.729		0.9466
	Ribavirin 50 µM	0.0619579	0.472162	-0.271333	7.11952	0.845653	-5.50479		Ribavirin 50 µM	104.141	97.2738	96.4318	101.458	102.569	99.5362		Ribavirin 50 µM		0.756		0.9777
	Ribavirin 158 µM	-0.52771	-0.098278	-0.200829	-1.00209	4.58095	23.8024		Ribavirin 158 µM	69.7559	82.8241	69.0104	95.6351	96.3541	96.5817		Ribavirin 158 µM		0.75		0.9356
	Correction for Out of Bounds								Correction for Out of Bounds
	1% DMSO	0	0	0	0	9.03159	0		1% DMSO	100	80.9341	74.6587	100	100	100		100-%Cytotoxicity Relative to Totaled Sums
	Ribavirin 1.5 µM	0	0	0	0	7.8863	6.21381		Ribavirin 1.5 µM	100	100	83.4907	100	99.482	100		1% DMSO		0.666667		0.908113
	Ribavirin 5 µM	0	0.0683673	0	0	8.18626	0		Ribavirin 5 µM	100	100	76.0532	100	98.8549	100		Ribavirin 1.5 µM		0.66826		0.914191
	Ribavirin 15.8 µM	0.497799	0.440115	0	13.4408	0	0		Ribavirin 15.8 µM	100	90.766	88.7531	97.5615	98.7705	100		Ribavirin 5 µM		0.665728		0.938202
	Ribavirin 50 µM	0.0619579	0.472162	0	7.11952	0.845653	0		Ribavirin 50 µM	100	97.2738	96.4318	100	100	99.5362		Ribavirin 15.8 µM		0.696275		0.951931
	Ribavirin 158 µM	0	0	0	0	4.58095	23.8024		Ribavirin 158 µM	69.7559	82.8241	69.0104	95.6351	96.3541	96.5817		Ribavirin 50 µM		0.702602		0.982317
																	Ribavirin 158 µM		0.696379		0.940869
	100-%Cytotoxicity
	1% DMSO	100	100	100	100	90.9684	100
	Ribavirin 1.5 µM	100	100	100	100	92.1137	93.7862
	Ribavirin 5 µM	100	99.9316	100	100	91.8137	100
	Ribavirin 15.8 µM	99.5022	99.5599	100	86.5592	100	100
	Ribavirin 50 µM	99.938	99.5278	100	92.8805	99.1543	100
	Ribavirin 158 µM	100	100	100	100	95.419	76.1976
	Average 100-%Cytotoxicity								Average Corrected % Viability
	1% DMSO	100			96.9895				1% DMSO	85.1976			100
	Ribavirin 1.5 µM	100			95.3				Ribavirin 1.5 µM	94.4969			99.8273
	Ribavirin 5 µM	99.9772			97.2712				Ribavirin 5 µM	92.0177			99.6183
	Ribavirin 15.8 µM	99.6874			95.5197				Ribavirin 15.8 µM	93.173			98.7773
	Ribavirin 50 µM	99.822			97.3449				Ribavirin 50 µM	97.9019			99.8454
	Ribavirin 158 µM	100			90.5389				Ribavirin 158 µM	73.8635			96.1903

## Sheet: Experiment 1 - J4
		LDH			CellTox					MTS			CellTiter-Glo					Flow Cytometry - Propidium Iodide		Flow Cytometry - LIVE/DEAD
	Raw PlateReader Values	Technical Replicate 1	Technical Replicate 2	Technical Replicate 3	Technical Replicate 1	Technical Replicate 2	Technical Replicate 3			Technical Replicate 1	Technical Replicate 2	Technical Replicate 3	Technical Replicate 1	Technical Replicate 2	Technical Replicate 3		% Gated	Negative Stain	Positive Stain	Negative Stain	Positive Stain
	Lysed Cells	1.2407	1.5358	1.8716	1829.62	2355.73	1728.18		Background Media	0.094	0.0955	0.0942	16.65	11.527	16.65
	Untreated Cells	0.4181	0.4103	0.4014	144.787	142.696	123.891		Untreated Cells	1.7495	1.6625	1.5536	63778.3	66900.8	66519.1		1% DMSO	0.632	0.43	0.923	0.0665
	1% DMSO	0.4157	0.4166	0.4058	129.247	135.748	122.797		1% DMSO	1.7278	1.8439	1.7643	64271.4	63907.7	65753.2		Ribavirin 1.5 µM	0.659	0.396	0.934	0.0602
	Ribavirin 1.5 µM	0.4153	0.3989	0.416	113.101	103.335	114.833		Ribavirin 1.5 µM	1.9172	1.8725	1.7078	64171.5	62183.8	65105.2		Ribavirin 5 µM	0.623	0.422	0.928	0.0657
	Ribavirin 5 µM	0.4104	0.4161	0.4075	118.008	135.442	119.329		Ribavirin 5 µM	1.8868	1.7565	1.7915	62843.4	63809.1	61747.1		Ribavirin 15.8 µM	0.639	0.418	0.933	0.0598
	Ribavirin 15.8 µM	0.4155	0.4231	0.4095	123.71	110.504	132.664		Ribavirin 15.8 µM	2.0775	1.7888	1.8395	62378.5	65412.6	62989.4		Ribavirin 50 µM	0.681	0.404	0.951	0.0428
	Ribavirin 50 µM	0.4147	0.4321	0.421	110.348	131.475	91.09		Ribavirin 50 µM	2.0655	1.814	1.9717	64430.2	66707.4	65933.8		Ribavirin 158 µM	0.677	0.38	0.929	0.0643
	Ribavirin 158 µM	0.4098	0.4088	0.4289	145.549	114.113	121.504		Ribavirin 158 µM	1.9773	1.86	1.7087	64756.8	64823.4	64920.8
	Average Untreated Cells	0.409933			137.125				Average Media	0.0945667			14.9423
	Subtracted Background of Untreated Cells								Subtracted Background of Untreated Cells
	Lysed Cells	0.830767	1.12587	1.46167	1692.5	2218.61	1591.06										Gated Sums Captured
	Untreated Cells	0.00816667	0.000366667	-0.00853333	7.66233	5.57133	-13.2337		Untreated Cells	1.65493	1.56793	1.45903	63763.4	66885.8	66504.2
	1% DMSO	0.00576667	0.00666667	-0.00413333	-7.87767	-1.37667	-14.3277		1% DMSO	1.63323	1.74933	1.66973	64256.5	63892.7	65738.3		1% DMSO		1.076		0.9936
	Ribavirin 1.5 µM	0.00536667	-0.0110333	0.00606667	-24.0237	-33.7897	-22.2917		Ribavirin 1.5 µM	1.82263	1.77793	1.61323	64156.6	62168.9	65090.2		Ribavirin 1.5 µM		1.08		0.993
	Ribavirin 5 µM	0.000466667	0.00616667	-0.00243333	-19.1167	-1.68267	-17.7957		Ribavirin 5 µM	1.79223	1.66193	1.69693	62828.4	63794.1	61732.1		Ribavirin 5 µM		1.092		0.9947
	Ribavirin 15.8 µM	0.00556667	0.0131667	-0.000433333	-13.4147	-26.6207	-4.46067		Ribavirin 15.8 µM	1.98293	1.69423	1.74493	62363.5	65397.6	62974.5		Ribavirin 15.8 µM		1.055		0.9932
	Ribavirin 50 µM	0.00476667	0.0221667	0.0110667	-26.7767	-5.64967	-46.0347		Ribavirin 50 µM	1.97093	1.71943	1.87713	64415.3	66692.4	65918.9		Ribavirin 50 µM		1.08		0.9941
	Ribavirin 158 µM	-0.000133333	-0.00113333	0.0189667	8.42433	-23.0117	-15.6207		Ribavirin 158 µM	1.88273	1.76543	1.61413	64741.9	64808.5	64905.8		Ribavirin 158 µM		1.069		0.9937
	Average Lysed Control	1.13943			1834.05				Average Untreated Cells Control	1.56063			65717.8
	% Cytotoxicity								% Viability								100-%Cytotoxicity
	1% DMSO	0.5061	0.585086	-0.362753	-0.429522	-0.0750614	-0.781202		1% DMSO	104.652	112.091	106.991	97.7764	97.2229	100.031		1% DMSO		0.624		0.9524
	Ribavirin 1.5 µM	0.470994	-0.968318	0.532428	-1.30987	-1.84235	-1.21543		Ribavirin 1.5 µM	116.788	113.924	103.37	97.6244	94.5997	99.0451		Ribavirin 1.5 µM		0.612		0.95
	Ribavirin 5 µM	0.040956	0.541205	-0.213556	-1.04232	-0.0917457	-0.970291		Ribavirin 5 µM	114.84	106.491	108.734	95.6034	97.0728	93.9352		Ribavirin 5 µM		0.616		0.9463
	Ribavirin 15.8 µM	0.488547	1.15555	-0.0380306	-0.731421	-1.45147	-0.243213		Ribavirin 15.8 µM	127.06	108.561	111.809	94.896	99.5128	95.8256		Ribavirin 15.8 µM		0.643		0.9478
	Ribavirin 50 µM	0.418337	1.94541	0.971243	-1.45997	-0.308042	-2.50999		Ribavirin 50 µM	126.291	110.175	120.28	98.018	101.483	100.306		Ribavirin 50 µM		0.647		0.9589
	Ribavirin 158 µM	-0.0117017	-0.0994646	1.66457	0.459328	-1.25469	-0.851701		Ribavirin 158 µM	120.639	113.123	103.428	98.515	98.6163	98.7644		Ribavirin 158 µM		0.64		0.9483
	Correction for Out of Bounds								Correction for Out of Bounds
	1% DMSO	0.5061	0.585086	0	0	0	0		1% DMSO	100	100	100	97.7764	97.2229	100		100-%Cytotoxicity Relative to Totaled Sums
	Ribavirin 1.5 µM	0.470994	0	0.532428	0	0	0		Ribavirin 1.5 µM	100	100	100	97.6244	94.5997	99.0451		1% DMSO		0.579926		0.958535
	Ribavirin 5 µM	0.040956	0.541205	0	0	0	0		Ribavirin 5 µM	100	100	100	95.6034	97.0728	93.9352		Ribavirin 1.5 µM		0.566667		0.956697
	Ribavirin 15.8 µM	0.488547	1.15555	0	0	0	0		Ribavirin 15.8 µM	100	100	100	94.896	99.5128	95.8256		Ribavirin 5 µM		0.564103		0.951342
	Ribavirin 50 µM	0.418337	1.94541	0.971243	0	0	0		Ribavirin 50 µM	100	100	100	98.018	100	100		Ribavirin 15.8 µM		0.609479		0.954289
	Ribavirin 158 µM	0	0	1.66457	0.459328	0	0		Ribavirin 158 µM	100	100	100	98.515	98.6163	98.7644		Ribavirin 50 µM		0.599074		0.964591
																	Ribavirin 158 µM		0.59869		0.954312
	100-%Cytotoxicity
	1% DMSO	99.4939	99.4149	100	100	100	100
	Ribavirin 1.5 µM	99.529	100	99.4676	100	100	100
	Ribavirin 5 µM	99.959	99.4588	100	100	100	100
	Ribavirin 15.8 µM	99.5115	98.8445	100	100	100	100
	Ribavirin 50 µM	99.5817	98.0546	99.0288	100	100	100
	Ribavirin 158 µM	100	100	98.3354	99.5407	100	100
	Average 100-%Cytotoxicity								Average Corrected % Viability
	1% DMSO	99.6363			100				1% DMSO	100			98.3331
	Ribavirin 1.5 µM	99.6655			100				Ribavirin 1.5 µM	100			97.0897
	Ribavirin 5 µM	99.8059			100				Ribavirin 5 µM	100			95.5371
	Ribavirin 15.8 µM	99.452			100				Ribavirin 15.8 µM	100			96.7448
	Ribavirin 50 µM	98.8883			100				Ribavirin 50 µM	100			99.3393
	Ribavirin 158 µM	99.4451			99.8469				Ribavirin 158 µM	100			98.6319

## Sheet: Experiment 2 - J4
		LDH			CellTox					MTS			CellTiter-Glo					Flow Cytometry - Propidium Iodide		Flow Cytometry - LIVE/DEAD
	Raw PlateReader Values	Technical Replicate 1	Technical Replicate 2	Technical Replicate 3	Technical Replicate 1	Technical Replicate 2	Technical Replicate 3			Technical Replicate 1	Technical Replicate 2	Technical Replicate 3	Technical Replicate 1	Technical Replicate 2	Technical Replicate 3		% Gated	Negative Stain	Positive Stain	Negative Stain	Positive Stain
	Lysed Cells	1.5056	1.5868	1.5283	1413.23	1370.76	1304.4		Background Media	0.1843	0.1957	0.1799	26.757	28.031	31.853
	Untreated Cells	0.5056	0.474	0.5158	87.577	92.379	86.479		Untreated Cells	1.6573	1.6225	1.5798	66858.4	60982.2	65121.8		1% DMSO	0.757	0.29	0.903	0.0908
	1% DMSO	0.4896	0.4821	0.4995	96.227	78.755	96.001		1% DMSO	1.6022	1.6161	1.5996	63419.6	64382.8	63189		Ribavirin 1.5 µM	0.779	0.295	0.92	0.0725
	Ribavirin 1.5 µM	0.5835	0.4772	0.4884	106.331	91.668	93.869		Ribavirin 1.5 µM	1.2388	1.6738	1.5819	64372.6	63155.8	65135.8		Ribavirin 5 µM	0.774	0.304	0.902	0.0887
	Ribavirin 5 µM	0.4893	0.4857	0.4945	97.731	91.275	91.021		Ribavirin 5 µM	1.5752	1.6127	1.5847	67755.4	62641.1	60741.4		Ribavirin 15.8 µM	0.739	0.312	0.883	0.109
	Ribavirin 15.8 µM	0.5116	0.4893	0.4881	84.119	80.447	89.508		Ribavirin 15.8 µM	1.6229	1.6006	1.5692	68819.3	61510.9	63209.4		Ribavirin 50 µM	0.766	0.293	0.896	0.0957
	Ribavirin 50 µM	0.5244	0.4784	0.4915	97.013	81.917	90.175		Ribavirin 50 µM	1.5608	1.6587	1.614	66650.8	63784	67580.9		Ribavirin 158 µM	0.773	0.287	0.894	0.0969
	Ribavirin 158 µM	0.4865	0.4954	0.4814	95.63	83.887	80.245		Ribavirin 158 µM	1.5968	1.6812	1.7818	69901.1	67661.1	65293.8
	Average Untreated Cells	0.498467			88.8117				Average Media	0.186633			28.8803
	Subtracted Background of Untreated Cells								Subtracted Background of Untreated Cells
	Lysed Cells	1.00713	1.08833	1.02983	1324.42	1281.95	1215.58										Gated Sums Captured
	Untreated Cells	0.00713333	-0.0244667	0.0173333	-1.23467	3.56733	-2.33267		Untreated Cells	1.47067	1.43587	1.39317	66829.6	60953.3	65092.9
	1% DMSO	-0.00886667	-0.0163667	0.00103333	7.41533	-10.0567	7.18933		1% DMSO	1.41557	1.42947	1.41297	63390.7	64353.9	63160.1		1% DMSO		1.047		0.9938
	Ribavirin 1.5 µM	0.0850333	-0.0212667	-0.0100667	17.5193	2.85633	5.05733		Ribavirin 1.5 µM	1.05217	1.48717	1.39527	64343.7	63127	65106.9		Ribavirin 1.5 µM		1.074		0.9925
	Ribavirin 5 µM	-0.00916667	-0.0127667	-0.00396667	8.91933	2.46333	2.20933		Ribavirin 5 µM	1.38857	1.42607	1.39807	67726.5	62612.2	60712.5		Ribavirin 5 µM		1.078		0.9907
	Ribavirin 15.8 µM	0.0131333	-0.00916667	-0.0103667	-4.69267	-8.36467	0.696333		Ribavirin 15.8 µM	1.43627	1.41397	1.38257	68790.4	61482.1	63180.5		Ribavirin 15.8 µM		1.051		0.992
	Ribavirin 50 µM	0.0259333	-0.0200667	-0.00696667	8.20133	-6.89467	1.36333		Ribavirin 50 µM	1.37417	1.47207	1.42737	66621.9	63755.1	67552		Ribavirin 50 µM		1.059		0.9917
	Ribavirin 158 µM	-0.0119667	-0.00306667	-0.0170667	6.81833	-4.92467	-8.56667		Ribavirin 158 µM	1.41017	1.49457	1.59517	69872.2	67632.3	65264.9		Ribavirin 158 µM		1.06		0.9909
	Average Lysed Control	1.04177			1273.98				Average Untreated Cells Control	1.43323			64291.9
	% Cytotoxicity								% Viability								100-%Cytotoxicity
	1% DMSO	-0.851118	-1.57105	0.0991905	0.582058	-0.789387	0.564319		1% DMSO	98.7674	99.7372	98.5859	98.5982	100.096	98.2395		1% DMSO		0.71		0.9092
	Ribavirin 1.5 µM	8.16242	-2.0414	-0.966307	1.37516	0.224205	0.39697		Ribavirin 1.5 µM	73.4121	103.763	97.351	100.081	98.188	101.268		Ribavirin 1.5 µM		0.705		0.9275
	Ribavirin 5 µM	-0.879916	-1.22548	-0.380763	0.700113	0.193357	0.173419		Ribavirin 5 µM	96.8835	99.5	97.5463	105.342	97.3874	94.4325		Ribavirin 5 µM		0.696		0.9113
	Ribavirin 15.8 µM	1.26068	-0.879916	-0.995104	-0.368346	-0.656575	0.0546579		Ribavirin 15.8 µM	100.212	98.6557	96.4649	106.997	95.6295	98.2712		Ribavirin 15.8 µM		0.688		0.891
	Ribavirin 50 µM	2.48936	-1.92622	-0.668736	0.643754	-0.541189	0.107013		Ribavirin 50 µM	95.8788	102.709	99.5907	103.624	99.165	105.071		Ribavirin 50 µM		0.707		0.9043
	Ribavirin 158 µM	-1.14869	-0.294372	-1.63824	0.535197	-0.386556	-0.672431		Ribavirin 158 µM	98.3906	104.279	111.298	108.68	105.196	101.513		Ribavirin 158 µM		0.713		0.9031
	Correction for Out of Bounds								Correction for Out of Bounds
	1% DMSO	0	0	0.0991905	0.582058	0	0.564319		1% DMSO	98.7674	99.7372	98.5859	98.5982	100	98.2395		100-%Cytotoxicity Relative to Totaled Sums
	Ribavirin 1.5 µM	8.16242	0	0	1.37516	0.224205	0.39697		Ribavirin 1.5 µM	73.4121	100	97.351	100	98.188	100		1% DMSO		0.678128		0.914872
	Ribavirin 5 µM	0	0	0	0.700113	0.193357	0.173419		Ribavirin 5 µM	96.8835	99.5	97.5463	100	97.3874	94.4325		Ribavirin 1.5 µM		0.656425		0.934509
	Ribavirin 15.8 µM	1.26068	0	0	0	0	0.0546579		Ribavirin 15.8 µM	100	98.6557	96.4649	100	95.6295	98.2712		Ribavirin 5 µM		0.64564		0.919855
	Ribavirin 50 µM	2.48936	0	0	0.643754	0	0.107013		Ribavirin 50 µM	95.8788	100	99.5907	100	99.165	100		Ribavirin 15.8 µM		0.654615		0.898185
	Ribavirin 158 µM	0	0	0	0.535197	0	0		Ribavirin 158 µM	98.3906	100	100	100	100	100		Ribavirin 50 µM		0.667611		0.911869
																	Ribavirin 158 µM		0.672642		0.911394
	100-%Cytotoxicity
	1% DMSO	100	100	99.9008	99.4179	100	99.4357
	Ribavirin 1.5 µM	91.8376	100	100	98.6248	99.7758	99.603
	Ribavirin 5 µM	100	100	100	99.2999	99.8066	99.8266
	Ribavirin 15.8 µM	98.7393	100	100	100	100	99.9453
	Ribavirin 50 µM	97.5106	100	100	99.3562	100	99.893
	Ribavirin 158 µM	100	100	100	99.4648	100	100
	Average 100-%Cytotoxicity								Average Corrected % Viability
	1% DMSO	99.9669			99.6179				1% DMSO	99.0302			98.9459
	Ribavirin 1.5 µM	97.2792			99.3346				Ribavirin 1.5 µM	90.2544			99.396
	Ribavirin 5 µM	100			99.6444				Ribavirin 5 µM	97.9766			97.2733
	Ribavirin 15.8 µM	99.5798			99.9818				Ribavirin 15.8 µM	98.3735			97.9669
	Ribavirin 50 µM	99.1702			99.7497				Ribavirin 50 µM	98.4898			99.7217
	Ribavirin 158 µM	100			99.8216				Ribavirin 158 µM	99.4635			100

## Sheet: Experiment 1 - J4FUT2
		LDH			CellTox					MTS			CellTiter-Glo					Flow Cytometry - Propidium Iodide		Flow Cytometry - LIVE/DEAD
	Raw PlateReader Values	Technical Replicate 1	Technical Replicate 2	Technical Replicate 3	Technical Replicate 1	Technical Replicate 2	Technical Replicate 3			Technical Replicate 1	Technical Replicate 2	Technical Replicate 3	Technical Replicate 1	Technical Replicate 2	Technical Replicate 3		% Gated	Negative Stain	Positive Stain	Negative Stain	Positive Stain
	Lysed Cells	1.8086	1.9335	1.6025	1701.14	1813.16	1969.96		Background Media	0.094	0.0955	0.0942	16.65	11.527	16.65
	Untreated Cells	0.3947	0.4225	0.4211	188.926	146.045	205.937		Untreated Cells	1.5203	1.5196	1.7076	53481.2	55363.9	56913.6		1% DMSO	0.7	0.376	0.946	0.0476
	1% DMSO	0.4354	0.4717	0.4385	252.579	148.54	184.944		1% DMSO	1.8005	1.742	2.1966	54560.8	54060.1	53939.7		Ribavirin 1.5 µM	0.692	0.388	0.943	0.05
	Ribavirin 1.5 µM	0.4314	0.4452	0.4301	113.507	175.293	137.731		Ribavirin 1.5 µM	1.7535	1.9523	1.9784	56069.6	51835.4	56182.3		Ribavirin 5 µM	0.708	0.384	0.941	0.0537
	Ribavirin 5 µM	0.4337	0.4561	0.3948	121.313	126.402	174.07		Ribavirin 5 µM	1.6236	1.5971	1.7404	53260.9	57577	57034		Ribavirin 15.8 µM	0.698	0.357	0.941	0.0522
	Ribavirin 15.8 µM	0.4329	0.4437	0.4361	96.243	107.878	140.844		Ribavirin 15.8 µM	1.7372	1.7665	1.8238	56165.6	56446.1	61697.1		Ribavirin 50 µM	0.727	0.353	0.953	0.0411
	Ribavirin 50 µM	0.4255	0.4131	0.3957	95.616	106.954	131.289		Ribavirin 50 µM	1.6949	1.8804	1.6852	57185.1	57635.9	61579.3		Ribavirin 158 µM	0.709	0.36	0.942	0.0517
	Ribavirin 158 µM	0.4289	0.409	0.4165	283.537	162.558	91.474		Ribavirin 158 µM	1.8508	1.5919	1.8931	54801.6	56312.9	59719.7
	Average Untreated Cells	0.412767			180.303				Average Media	0.0945667			14.9423
	Subtracted Background of Untreated Cells								Subtracted Background of Untreated Cells
	Lysed Cells	1.39583	1.52073	1.18973	1520.83	1632.86	1789.66										Gated Sums Captured
	Untreated Cells	-0.0180667	0.00973333	0.00833333	8.62333	-34.2577	25.6343		Untreated Cells	1.42573	1.42503	1.61303	53466.2	55348.9	56898.6
	1% DMSO	0.0226333	0.0589333	0.0257333	72.2763	-31.7627	4.64133		1% DMSO	1.70593	1.64743	2.10203	54545.9	54045.1	53924.7		1% DMSO		1.076		0.9936
	Ribavirin 1.5 µM	0.0186333	0.0324333	0.0173333	-66.7957	-5.00967	-42.5717		Ribavirin 1.5 µM	1.65893	1.85773	1.88383	56054.6	51820.5	56167.3		Ribavirin 1.5 µM		1.08		0.993
	Ribavirin 5 µM	0.0209333	0.0433333	-0.0179667	-58.9897	-53.9007	-6.23267		Ribavirin 5 µM	1.52903	1.50253	1.64583	53245.9	57562	57019		Ribavirin 5 µM		1.092		0.9947
	Ribavirin 15.8 µM	0.0201333	0.0309333	0.0233333	-84.0597	-72.4247	-39.4587		Ribavirin 15.8 µM	1.64263	1.67193	1.72923	56150.7	56431.1	61682.2		Ribavirin 15.8 µM		1.055		0.9932
	Ribavirin 50 µM	0.0127333	0.000333333	-0.0170667	-84.6867	-73.3487	-49.0137		Ribavirin 50 µM	1.60033	1.78583	1.59063	57170.1	57621	61564.4		Ribavirin 50 µM		1.08		0.9941
	Ribavirin 158 µM	0.0161333	-0.00376667	0.00373333	103.234	-17.7447	-88.8287		Ribavirin 158 µM	1.75623	1.49733	1.79853	54786.7	56298	59704.7		Ribavirin 158 µM		1.069		0.9937
	Average Lysed Control	1.36877			1647.78				Average Untreated Cells Control	1.48793			55237.9
	% Cytotoxicity								% Viability								100-%Cytotoxicity
	1% DMSO	1.65356	4.30558	1.88004	4.38628	-1.9276	0.281671		1% DMSO	114.651	110.72	141.272	98.7472	97.8406	97.6227		1% DMSO		0.624		0.9524
	Ribavirin 1.5 µM	1.36132	2.36953	1.26635	-4.05367	-0.304025	-2.58357		Ribavirin 1.5 µM	111.492	124.853	126.607	101.478	93.8132	101.683		Ribavirin 1.5 µM		0.612		0.95
	Ribavirin 5 µM	1.52936	3.16587	-1.31262	-3.57994	-3.2711	-0.378246		Ribavirin 5 µM	102.762	100.981	110.612	96.3938	104.207	103.224		Ribavirin 5 µM		0.616		0.9463
	Ribavirin 15.8 µM	1.47091	2.25994	1.7047	-5.10138	-4.39528	-2.39465		Ribavirin 15.8 µM	110.397	112.366	116.217	101.652	102.16	111.666		Ribavirin 15.8 µM		0.643		0.9478
	Ribavirin 50 µM	0.930278	0.0243528	-1.24686	-5.13943	-4.45136	-2.97452		Ribavirin 50 µM	107.554	120.021	106.902	103.498	104.314	111.453		Ribavirin 50 µM		0.647		0.9589
	Ribavirin 158 µM	1.17868	-0.275187	0.272752	6.26505	-1.07688	-5.3908		Ribavirin 158 µM	118.032	100.632	120.875	99.1831	101.919	108.086		Ribavirin 158 µM		0.64		0.9483
	Correction for Out of Bounds								Correction for Out of Bounds
	1% DMSO	1.65356	4.30558	1.88004	4.38628	0	0.281671		1% DMSO	100	100	100	98.7472	97.8406	97.6227		100-%Cytotoxicity Relative to Totaled Sums
	Ribavirin 1.5 µM	1.36132	2.36953	1.26635	0	0	0		Ribavirin 1.5 µM	100	100	100	100	93.8132	100		1% DMSO		0.579926		0.958535
	Ribavirin 5 µM	1.52936	3.16587	0	0	0	0		Ribavirin 5 µM	100	100	100	96.3938	100	100		Ribavirin 1.5 µM		0.566667		0.956697
	Ribavirin 15.8 µM	1.47091	2.25994	1.7047	0	0	0		Ribavirin 15.8 µM	100	100	100	100	100	100		Ribavirin 5 µM		0.564103		0.951342
	Ribavirin 50 µM	0.930278	0.0243528	0	0	0	0		Ribavirin 50 µM	100	100	100	100	100	100		Ribavirin 15.8 µM		0.609479		0.954289
	Ribavirin 158 µM	1.17868	0	0.272752	6.26505	0	0		Ribavirin 158 µM	100	100	100	99.1831	100	100		Ribavirin 50 µM		0.599074		0.964591
																	Ribavirin 158 µM		0.59869		0.954312
	100-%Cytotoxicity
	1% DMSO	98.3464	95.6944	98.12	95.6137	100	99.7183
	Ribavirin 1.5 µM	98.6387	97.6305	98.7337	100	100	100
	Ribavirin 5 µM	98.4706	96.8341	100	100	100	100
	Ribavirin 15.8 µM	98.5291	97.7401	98.2953	100	100	100
	Ribavirin 50 µM	99.0697	99.9756	100	100	100	100
	Ribavirin 158 µM	98.8213	100	99.7272	93.735	100	100
	Average 100-%Cytotoxicity								Average Corrected % Viability
	1% DMSO	97.3869			98.444				1% DMSO	100			98.0702
	Ribavirin 1.5 µM	98.3343			100				Ribavirin 1.5 µM	100			97.9377
	Ribavirin 5 µM	98.4349			100				Ribavirin 5 µM	100			98.7979
	Ribavirin 15.8 µM	98.1881			100				Ribavirin 15.8 µM	100			100
	Ribavirin 50 µM	99.6818			100				Ribavirin 50 µM	100			100
	Ribavirin 158 µM	99.5162			97.9117				Ribavirin 158 µM	100			99.7277

## Sheet: Experiment 2 - J4FUT2
		LDH			CellTox					MTS			CellTiter-Glo					Flow Cytometry - Propidium Iodide		Flow Cytometry - LIVE/DEAD
	Raw PlateReader Values	Technical Replicate 1	Technical Replicate 2	Technical Replicate 3	Technical Replicate 1	Technical Replicate 2	Technical Replicate 3			Technical Replicate 1	Technical Replicate 2	Technical Replicate 3	Technical Replicate 1	Technical Replicate 2	Technical Replicate 3		% Gated	Negative Stain	Positive Stain	Negative Stain	Positive Stain
	Lysed Cells	0.4567	1.1753	1.4321	1463.94	1258.14	2136.4		Background Media	0.1843	0.1957	0.1799	26.757	28.031	31.853
	Untreated Cells	0.4384	0.4429	0.5432	127.76	99.454	116.284		Untreated Cells	1.4612	1.5108	1.5801	51081	55759.5	56185.1		1% DMSO	0.693	0.324	0.87	0.122
	1% DMSO	0.4533	0.4429	0.5707	124.542	124.497	135.612		1% DMSO	1.5024	1.5687	1.723	52402.2	57144.5	55870.4		Ribavirin 1.5 µM	0.708	0.322	0.891	0.103
	Ribavirin 1.5 µM	0.4413	0.4418	0.4918	148.426	118.648	136.131		Ribavirin 1.5 µM	1.5088	1.5861	1.6124	51729.5	58208.4	55874.2		Ribavirin 5 µM	0.761	0.275	0.899	0.0936
	Ribavirin 5 µM	0.431	0.4537	0.5645	136.928	110.346	146.57		Ribavirin 5 µM	1.5287	1.6179	1.6272	48558.2	59555.2	55646.1		Ribavirin 15.8 µM	0.738	0.28	0.919	0.0711
	Ribavirin 15.8 µM	0.4387	0.4653	0.5065	107.194	130.685	130.268		Ribavirin 15.8 µM	1.6166	1.6616	1.581	51200.7	60486.5	59729.7		Ribavirin 50 µM	0.769	0.279	0.919	0.076
	Ribavirin 50 µM	0.4475	0.4383	0.4589	84.064	108.912	143.38		Ribavirin 50 µM	1.4975	1.806	1.5589	46073.6	59162.7	56357.1		Ribavirin 158 µM	0.736	0.281	0.889	0.102
	Ribavirin 158 µM	0.4616	0.4651	0.4802	96.252	136.57	219.615		Ribavirin 158 µM	1.6462	1.6493	1.7798	44260.6	57753.5	57854.2
	Average Untreated Cells	0.474833			114.499				Average Media	0.186633			28.8803
	Subtracted Background of Untreated Cells								Subtracted Background of Untreated Cells
	Lysed Cells	-0.0181333	0.700467	0.957267	1349.45	1143.64	2021.9										Gated Sums Captured
	Untreated Cells	-0.0364333	-0.0319333	0.0683667	13.2607	-15.0453	1.78467		Untreated Cells	1.27457	1.32417	1.39347	51052.1	55730.7	56156.2
	1% DMSO	-0.0215333	-0.0319333	0.0958667	10.0427	9.99767	21.1127		1% DMSO	1.31577	1.38207	1.53637	52373.3	57115.6	55841.5		1% DMSO		1.017		0.992
	Ribavirin 1.5 µM	-0.0335333	-0.0330333	0.0169667	33.9267	4.14867	21.6317		Ribavirin 1.5 µM	1.32217	1.39947	1.42577	51700.6	58179.5	55845.3		Ribavirin 1.5 µM		1.03		0.994
	Ribavirin 5 µM	-0.0438333	-0.0211333	0.0896667	22.4287	-4.15333	32.0707		Ribavirin 5 µM	1.34207	1.43127	1.44057	48529.3	59526.3	55617.3		Ribavirin 5 µM		1.036		0.9926
	Ribavirin 15.8 µM	-0.0361333	-0.00953333	0.0316667	-7.30533	16.1857	15.7687		Ribavirin 15.8 µM	1.42997	1.47497	1.39437	51171.8	60457.7	59700.8		Ribavirin 15.8 µM		1.018		0.9901
	Ribavirin 50 µM	-0.0273333	-0.0365333	-0.0159333	-30.4353	-5.58733	28.8807		Ribavirin 50 µM	1.31087	1.61937	1.37227	46044.8	59133.8	56328.2		Ribavirin 50 µM		1.048		0.995
	Ribavirin 158 µM	-0.0132333	-0.00973333	0.00536667	-18.2473	22.0707	105.116		Ribavirin 158 µM	1.45957	1.46267	1.59317	44231.7	57724.7	57825.3		Ribavirin 158 µM		1.017		0.991
	Average Lysed Control	0.546533			1504.99				Average Untreated Cells Control	1.33073			54313
	% Cytotoxicity								% Viability								100-%Cytotoxicity
	1% DMSO	-3.93999	-5.84289	17.5409	0.667289	0.664299	1.40284		1% DMSO	98.8753	103.858	115.453	96.4288	105.16	102.814		1% DMSO		0.676		0.878
	Ribavirin 1.5 µM	-6.13564	-6.04416	3.10442	2.25427	0.27566	1.43732		Ribavirin 1.5 µM	99.3562	105.165	107.141	95.1901	107.119	102.821		Ribavirin 1.5 µM		0.678		0.897
	Ribavirin 5 µM	-8.02025	-3.8668	16.4064	1.49028	-0.27597	2.13095		Ribavirin 5 µM	100.852	107.555	108.254	89.3512	109.599	102.401		Ribavirin 5 µM		0.725		0.9064
	Ribavirin 15.8 µM	-6.61137	-1.74433	5.7941	-0.485406	1.07546	1.04776		Ribavirin 15.8 µM	107.457	110.839	104.782	94.2166	111.313	109.92		Ribavirin 15.8 µM		0.72		0.9289
	Ribavirin 50 µM	-5.00122	-6.68456	-2.91535	-2.02229	-0.371253	1.91899		Ribavirin 50 µM	98.5071	121.69	103.121	84.7767	108.876	103.71		Ribavirin 50 µM		0.721		0.924
	Ribavirin 158 µM	-2.42132	-1.78092	0.981947	-1.21245	1.46649	6.98445		Ribavirin 158 µM	109.681	109.914	119.721	81.4385	106.282	106.467		Ribavirin 158 µM		0.719		0.898
	Correction for Out of Bounds								Correction for Out of Bounds
	1% DMSO	0	0	17.5409	0.667289	0.664299	1.40284		1% DMSO	98.8753	100	100	96.4288	100	100		100-%Cytotoxicity Relative to Totaled Sums
	Ribavirin 1.5 µM	0	0	3.10442	2.25427	0.27566	1.43732		Ribavirin 1.5 µM	99.3562	100	100	95.1901	100	100		1% DMSO		0.6647		0.885081
	Ribavirin 5 µM	0	0	16.4064	1.49028	0	2.13095		Ribavirin 5 µM	100	100	100	89.3512	100	100		Ribavirin 1.5 µM		0.658252		0.902414
	Ribavirin 15.8 µM	0	0	5.7941	0	1.07546	1.04776		Ribavirin 15.8 µM	100	100	100	94.2166	100	100		Ribavirin 5 µM		0.699807		0.913157
	Ribavirin 50 µM	0	0	0	0	0	1.91899		Ribavirin 50 µM	98.5071	100	100	84.7767	100	100		Ribavirin 15.8 µM		0.707269		0.938188
	Ribavirin 158 µM	0	0	0.981947	0	1.46649	6.98445		Ribavirin 158 µM	100	100	100	81.4385	100	100		Ribavirin 50 µM		0.687977		0.928643
																	Ribavirin 158 µM		0.706981		0.906155
	100-%Cytotoxicity
	1% DMSO	100	100	82.4591	99.3327	99.3357	98.5972
	Ribavirin 1.5 µM	100	100	96.8956	97.7457	99.7243	98.5627
	Ribavirin 5 µM	100	100	83.5936	98.5097	100	97.8691
	Ribavirin 15.8 µM	100	100	94.2059	100	98.9245	98.9522
	Ribavirin 50 µM	100	100	100	100	100	98.081
	Ribavirin 158 µM	100	100	99.0181	100	98.5335	93.0155
	Average 100-%Cytotoxicity								Average Corrected % Viability
	1% DMSO	94.153			99.0885				1% DMSO	99.6251			98.8096
	Ribavirin 1.5 µM	98.9652			98.6776				Ribavirin 1.5 µM	99.7854			98.3967
	Ribavirin 5 µM	94.5312			98.7929				Ribavirin 5 µM	100			96.4504
	Ribavirin 15.8 µM	98.0686			99.2923				Ribavirin 15.8 µM	100			98.0722
	Ribavirin 50 µM	100			99.3603				Ribavirin 50 µM	99.5024			94.9256
	Ribavirin 158 µM	99.6727			97.183				Ribavirin 158 µM	100			93.8128

## Sheet: Plotted Data
		J2
	Ribavirin (μM)	LDH		CellTox		MTS		CellTiter-Glo		Flow Cytometry (PI)		Flow Cytometry (LD)
		Experiment 1	Experiment 2	Experiment 1	Experiment 2	Experiment 1	Experiment 2	Experiment 1	Experiment 2	Experiment 1	Experiment 2	Experiment 1	Experiment 2
	0	99.7647	97.6256	100	99.7274	95.5904	96.3303	100	100	0.894578	0.683752	0.891919	0.887538
	1.5	99.1339	99.9342	100	100	96.0344	92.549	100	99.2542	0.881288	0.71592	0.879919	0.92296
	5	99.5	99.9624	100	99.8547	98.8628	88.1655	100	100	0.924192	0.75	0.945313	0.953385
	15.8	100	98.8692	100	100	100	90.2594	100	99.6287	0.914958	0.700772	0.919161	0.887097
	50	99.8464	99.6523	100	100	98.2934	90.2423	100	100	0.916108	0.726843	0.937569	0.949622
	158	100	99.7181	100	100	99.1221	83.6376	100	100	0.889558	0.688761	0.880808	0.904954
		J2STAT1KO
	Ribavirin (μM)	LDH		CellTox		MTS		CellTiter-Glo		Flow Cytometry (PI)		Flow Cytometry (LD)
		Experiment 1	Experiment 2	Experiment 1	Experiment 2	Experiment 1	Experiment 2	Experiment 1	Experiment 2	Experiment 1	Experiment 2	Experiment 1	Experiment 2
	0	99.8827	100	94.4952	96.9895	100	85.1976	96.7489	100	0.821611	0.666667	0.813253	0.908113
	1.5	99.7502	100	76.6006	95.3	99.6264	94.4969	97.5159	99.8273	0.773663	0.66826	0.822581	0.914191
	5	99.5062	99.9772	95.8868	97.2712	100	92.0177	94.5756	99.6183	0.787018	0.665728	0.812689	0.938202
	15.8	99.6386	99.6874	96.8061	95.5197	99.8777	93.173	95.0275	98.7773	0.797959	0.696275	0.802817	0.951931
	50	99.8049	99.822	93.6319	97.3449	100	97.9019	91.4398	99.8454	0.83435	0.702602	0.84004	0.982317
	158	99.6574	100	92.9256	90.5389	95.4616	73.8635	96.4437	96.1903	0.831288	0.696379	0.841365	0.940869
		J4
	Ribavirin (μM)	LDH		CellTox		MTS		CellTiter-Glo		Flow Cytometry (PI)		Flow Cytometry (LD)
		Experiment 1	Experiment 2	Experiment 1	Experiment 2	Experiment 1	Experiment 2	Experiment 1	Experiment 2	Experiment 1	Experiment 2	Experiment 1	Experiment 2
	0	99.6363	99.9669	100	99.6179	100	99.0302	98.3331	98.9459	0.579926	0.678128	0.958535	0.914872
	1.5	99.6655	97.2792	100	99.3346	100	90.2544	97.0897	99.396	0.566667	0.656425	0.956697	0.934509
	5	99.8059	100	100	99.6444	100	97.9766	95.5371	97.2733	0.564103	0.64564	0.951342	0.919855
	15.8	99.452	99.5798	100	99.9818	100	98.3735	96.7448	97.9669	0.609479	0.654615	0.954289	0.898185
	50	98.8883	99.1702	100	99.7497	100	98.4898	99.3393	99.7217	0.599074	0.667611	0.964591	0.911869
	158	99.4451	100	99.8469	99.8216	100	99.4635	98.6319	100	0.59869	0.672642	0.954312	0.911394
		J4FUT2
	Ribavirin (μM)	LDH		CellTox		MTS		CellTiter-Glo		Flow Cytometry (PI)		Flow Cytometry (LD)
		Experiment 1	Experiment 2	Experiment 1	Experiment 2	Experiment 1	Experiment 2	Experiment 1	Experiment 2	Experiment 1	Experiment 2	Experiment 1	Experiment 2
	0	97.3869	94.153	98.444	99.0885	100	99.6251	98.0702	98.8096	0.579926	0.6647	0.958535	0.885081
	1.5	98.3343	98.9652	100	98.6776	100	99.7854	97.9377	98.3967	0.566667	0.658252	0.956697	0.902414
	5	98.4349	94.5312	100	98.7929	100	100	98.7979	96.4504	0.564103	0.699807	0.951342	0.913157
	15.8	98.1881	98.0686	100	99.2923	100	100	100	98.0722	0.609479	0.707269	0.954289	0.938188
	50	99.6818	100	100	99.3603	100	99.5024	100	94.9256	0.599074	0.687977	0.964591	0.928643
	158	99.5162	99.6727	97.9117	97.183	100	100	99.7277	93.8128	0.59869	0.706981	0.954312	0.906155
