# Supplementary material for: Divergent responses of human intestinal organoid monolayers using commercial in vitro cytotoxicity assays
Source: PLoS One. 2024 Jun 10;19(6):e0304526. doi: 10.1371/journal.pone.0304526 (PMC11164375; doi:10.1371/journal.pone.0304526)
Supplement: S1 Data — (ZIP) [file pone.0304526.s002.zip › Minimal Data/Fig 4.xlsx]

## Sheet: Experiment 1
A		LDH																	CellTox																	MTS
		J2			J2STAT1KO			J2FUT2KO			J4			J4FUT2					J2			J2STAT1KO			J2FUT2KO			J4			J4FUT2					J2			J2STAT1KO			J2FUT2KO			J4			J4FUT2
	Raw PlateReader Values	Technical Replicate 1	Technical Replicate 2	Technical Replicate 3	Technical Replicate 1	Technical Replicate 2	Technical Replicate 3	Technical Replicate 1	Technical Replicate 2	Technical Replicate 3	Technical Replicate 1	Technical Replicate 2	Technical Replicate 3	Technical Replicate 1	Technical Replicate 2	Technical Replicate 3		Raw PlateReader Values	Technical Replicate 1	Technical Replicate 2	Technical Replicate 3	Technical Replicate 1	Technical Replicate 2	Technical Replicate 3	Technical Replicate 1	Technical Replicate 2	Technical Replicate 3	Technical Replicate 1	Technical Replicate 2	Technical Replicate 3	Technical Replicate 1	Technical Replicate 2	Technical Replicate 3		Raw PlateReader Values	Technical Replicate 1	Technical Replicate 2	Technical Replicate 3	Technical Replicate 1	Technical Replicate 2	Technical Replicate 3	Technical Replicate 1	Technical Replicate 2	Technical Replicate 3	Technical Replicate 1	Technical Replicate 2	Technical Replicate 3	Technical Replicate 1	Technical Replicate 2
	Lysed Cells	1.5525	2.1875	1.946				1.946	1.4302	1.6101	1.177	1.1567	2.1457	0.8218	0.8974	1.3411		Lysed Cells	1458.37	1022.06	1350.33				1286.29	1407.66	1643.78	1336.18	1050.37	838.025	1585.36	1698.33	1610.47		Background Media	0.1775	0.2079	0.2501
	Untreated Cells	0.587	0.5495	0.5633				0.5633	0.7058	0.7058	0.5155	0.5024	0.5206	0.4035	0.3743	0.3769		Untreated Cells	132.092	133.197	149.797				180.621	172.029	189.646	124.945	118.661	111.478	172.932	143.785	146.36		Untreated Cells	1.1161	2.0143	1.7676				1.6104	1.7496	1.8212	1.7419	1.6745	1.4724	1.4761	1.7685
	1% DMSO	0.5317	0.5522	0.5504				0.5504	0.8963	0.9591	0.5479	0.5378	0.5152	0.4203	0.4417	0.4226		1% DMSO	162.961	177.649	163.333				293.724	289.729	297.461	179.83	139.626	142.049	376.749	353.109	295.303		1% DMSO	0.9648	1.4619	1.5045				1.2865	1.3441	1.2586	1.0751	1.4546	1.5241	1.7748	1.6174
	Nitazoxanide 80 µM	2.4554	1.4471	1.436				1.436	1.9189	1.7988	2.4532	1.3375	1.6068	0.6108	0.6728	0.6383		Nitazoxanide 80 µM	1164.12	1058.3	1030.13				967.852	1005.95	1317.12	1115.22	1066.53	996.357	1265.36	1096.98	1235.51		Nitazoxanide 80 µM	0.521	0.6807	0.6105				0.5143	0.5483	0.5471	0.3673	0.535	0.4925	0.4942	0.4742
	Average Untreated Cells	0.5666						0.6583			0.512833			0.3849				Average Untreated Cells	138.362						180.765			118.361			154.359				Average Background Media	0.211833
	Subtracted Background of Untreated Cells																	Subtracted Background of Untreated Cells																	Subtracted Background Media
	Lysed Cells	0.9859	1.6209	1.3794				1.2877	0.7719	0.9518	0.664167	0.643867	1.63287	0.4369	0.5125	0.9562		Lysed Cells	1320.01	883.695	1211.97				1105.53	1226.9	1463.02	1217.81	932.007	719.664	1431	1543.97	1456.11
	Untreated Cells	0.0204	-0.0171	-0.0033				-0.095	0.0475	0.0475	0.00266667	-0.0104333	0.00776667	0.0186	-0.0106	-0.008		Untreated Cells	-6.27	-5.165	11.435				-0.144333	-8.73633	8.88067	6.58367	0.299667	-6.88333	18.573	-10.574	-7.999		Untreated Cells	0.904267	1.80247	1.55577				1.39857	1.53777	1.60937	1.53007	1.46267	1.26057	1.26427	1.55667
	1% DMSO	-0.0349	-0.0144	-0.0162				-0.1079	0.238	0.3008	0.0350667	0.0249667	0.00236667	0.0354	0.0568	0.0377		1% DMSO	24.599	39.287	24.971				112.959	108.964	116.696	61.4687	21.2647	23.6877	222.39	198.75	140.944		1% DMSO	0.752967	1.25007	1.29267				1.07467	1.13227	1.04677	0.863267	1.24277	1.31227	1.56297	1.40557
	Nitazoxanide 80 µM	1.8888	0.8805	0.8694				0.7777	1.2606	1.1405	1.94037	0.824667	1.09397	0.2259	0.2879	0.2534		Nitazoxanide 80 µM	1025.76	919.933	891.765				787.087	825.186	1136.35	996.856	948.165	877.996	1111	942.626	1081.15		Nitazoxanide 80 µM	0.309167	0.468867	0.398667				0.302467	0.336467	0.335267	0.155467	0.323167	0.280667	0.282367	0.262367
	Average Lysed Control	1.32873						1.0038			0.9803			0.6352				Average Lysed Control	1138.56						1265.15			956.495			1477.03				Average Untreated Cells	1.42083						1.51523			1.41777			1.45167
	% Cytotoxicity																	% Cytotoxicity																	% Viability
	1% DMSO	-2.62656	-1.08374	-1.21921				-10.7492	23.7099	29.9661	3.57714	2.54684	0.241423	5.57305	8.94207	5.93514		1% DMSO	2.16054	3.45059	2.19321				8.92849	8.61272	9.22387	6.42645	2.22319	2.47651	15.0566	13.4561	9.54241		1% DMSO	52.9947	87.9812	90.9795				70.9242	74.7256	69.0829	60.8892	87.6566	92.5587	107.667	96.8243
	Nitazoxanide 80 µM	142.15	66.2661	65.4307				77.4756	125.583	113.618	197.936	84.1239	111.595	35.5636	45.3243	39.8929		Nitazoxanide 80 µM	90.0931	80.7981	78.3241				62.213	65.2244	89.8196	104.22	99.1291	91.793	75.2189	63.8191	73.198		Nitazoxanide 80 µM	21.7595	32.9994	28.0587				19.9617	22.2056	22.1264	10.9656	22.7941	19.7964	19.4512	18.0735
	Correction for Out of Bounds																	Correction for Out of Bounds																	Correction for Out of Bounds
	1% DMSO	0	0	0				0	23.7099	29.9661	3.57714	2.54684	0.241423	5.57305	8.94207	5.93514		1% DMSO	2.16054	3.45059	2.19321				8.92849	8.61272	9.22387	6.42645	2.22319	2.47651	15.0566	13.4561	9.54241		1% DMSO	52.9947	87.9812	90.9795				70.9242	74.7256	69.0829	60.8892	87.6566	92.5587	100	96.8243
	Nitazoxanide 80 µM	100	66.2661	65.4307				77.4756	100	100	100	84.1239	100	35.5636	45.3243	39.8929		Nitazoxanide 80 µM	90.0931	80.7981	78.3241				62.213	65.2244	89.8196	100	99.1291	91.793	75.2189	63.8191	73.198		Nitazoxanide 80 µM	21.7595	32.9994	28.0587				19.9617	22.2056	22.1264	10.9656	22.7941	19.7964	19.4512	18.0735
	100-%Cytotoxicity																	100-%Cytotoxicity
	1% DMSO	100	100	100				100	76.2901	70.0339	96.4229	97.4532	99.7586	94.427	91.0579	94.0649		1% DMSO	97.8395	96.5494	97.8068				91.0715	91.3873	90.7761	93.5736	97.7768	97.5235	84.9434	86.5439	90.4576
	Nitazoxanide 80 µM	0	33.7339	34.5693				22.5244	0	0	0	15.8761	0	64.4364	54.6757	60.1071		Nitazoxanide 80 µM	9.90686	19.2019	21.6759				37.787	34.7756	10.1804	0	0.870923	8.20698	24.7811	36.1809	26.802
	Average 100-%Cytotoxicity																	Average 100-%Cytotoxicity																	Average %Viability
	1% DMSO	100						82.108			97.8782			93.1832				1% DMSO	97.3985						91.0783			96.2913			87.315				1% DMSO	77.3185						71.5775			80.3682			96.5672
	Nitazoxanide 80 µM	22.7677						7.50814			5.29203			59.7397				Nitazoxanide 80 µM	16.9282						27.581			3.02597			29.2547				Nitazoxanide 80 µM	27.6059						21.4312			17.852			17.1091
B		LDH																	CellTox																	MTS
		J2			J2STAT1KO			J2FUT2KO			J4			J4FUT2					J2			J2STAT1KO			J2FUT2KO			J4			J4FUT2					J2			J2STAT1KO			J2FUT2KO			J4			J4FUT2
	Raw PlateReader Values	Technical Replicate 1	Technical Replicate 2	Technical Replicate 3	Technical Replicate 1	Technical Replicate 2	Technical Replicate 3	Technical Replicate 1	Technical Replicate 2	Technical Replicate 3	Technical Replicate 1	Technical Replicate 2	Technical Replicate 3	Technical Replicate 1	Technical Replicate 2	Technical Replicate 3		Raw PlateReader Values	Technical Replicate 1	Technical Replicate 2	Technical Replicate 3	Technical Replicate 1	Technical Replicate 2	Technical Replicate 3	Technical Replicate 1	Technical Replicate 2	Technical Replicate 3	Technical Replicate 1	Technical Replicate 2	Technical Replicate 3	Technical Replicate 1	Technical Replicate 2	Technical Replicate 3		Raw PlateReader Values	Technical Replicate 1	Technical Replicate 2	Technical Replicate 3	Technical Replicate 1	Technical Replicate 2	Technical Replicate 3	Technical Replicate 1	Technical Replicate 2	Technical Replicate 3	Technical Replicate 1	Technical Replicate 2	Technical Replicate 3	Technical Replicate 1	Technical Replicate 2
	Lysed Cells	2.9135	2.6464	2.4923	2.1676	2.1973	1.8065				3.3326	3.276	3.3063	1.0453	1.0227	1.1302		Lysed Cells	954.34	1076.78	882.277	848.02	1106.57	1207.44				1328.11	1409.75	1565.24	1107.29	952.232	1065.68		Background Media	0.1654	0.2058	0.2321
	Untreated Cells	0.3489	0.3363	0.3612	0.2915	0.2925	0.2959				0.3151	0.2973	0.289	0.2019	0.2056	0.1964		Untreated Cells	139.339	151.007	160.819	119.625	119.088	135.81				145.921	138.248	122.178	161.609	136.087	127.126		Untreated Cells	1.8237	1.8349	1.8573	1.7304	1.7952	1.69				1.5551	0.2331	0.2284	1.7801	1.6727
	1% DMSO	0.4409	0.3877	0.3663	0.3161	0.3236	0.2855				0.3051	0.3132	0.3116	0.2114	0.2079	0.2138		1% DMSO	153.887	185.306	158.447	139.997	136.141	139.631				103.102	104.861	100.794	137.926	142.265	146.018		1% DMSO	1.903	1.8467	1.615	1.5628	1.7887	1.5716				1.6418	0.2685	0.2777	1.7599	1.6883
	Auranofin 100 µM	1.8661	1.6441	1.6993	1.6185	1.6832	1.3862				2.2532	2.1971	2.2389	0.3548	0.3496	0.3704		Auranofin 100 µM	772.344	710.464	634.425	365.782	340.824	391.665				633.931	689.96	660.848	661.732	640.615	813.712		Auranofin 100 µM	0.4867	0.5311	0.5338	0.4709	0.4237	0.4084				0.5591	0.7802	0.7044	0.5103	0.5873
	Average Untreated Cells	0.3488			0.2933						0.300467			0.2013				Average Untreated Cells	150.388			124.841						135.449			141.607				Average Background Media	0.2011
	Subtracted Background of Untreated Cells																	Subtracted Background of Untreated Cells																	Subtracted Background Media
	Lysed Cells	2.5647	2.2976	2.1435	1.8743	1.904	1.5132				3.03213	2.97553	3.00583	0.844	0.8214	0.9289		Lysed Cells	803.952	926.393	731.889	723.179	981.729	1082.6				1192.66	1274.3	1429.79	965.687	810.625	924.069
	Untreated Cells	0.0001	-0.0125	0.0124	-0.0018	-0.0008	0.0026				0.0146333	-0.00316667	-0.0114667	0.0006	0.0043	-0.0049		Untreated Cells	-11.0493	0.618667	10.4307	-5.216	-5.753	10.969				10.472	2.799	-13.271	20.0017	-5.52033	-14.4813		Untreated Cells	1.6226	1.6338	1.6562	1.5293	1.5941	1.4889				1.354	0.032	0.0273	1.579	1.4716
	1% DMSO	0.0921	0.0389	0.0175	0.0228	0.0303	-0.0078				0.00463333	0.0127333	0.0111333	0.0101	0.0066	0.0125		1% DMSO	3.49867	34.9177	8.05867	15.156	11.3	14.79				-32.347	-30.588	-34.655	-3.68133	0.657667	4.41067		1% DMSO	1.7019	1.6456	1.4139	1.3617	1.5876	1.3705				1.4407	0.0674	0.0766	1.5588	1.4872
	Auranofin 100 µM	1.5173	1.2953	1.3505	1.3252	1.3899	1.0929				1.95273	1.89663	1.93843	0.1535	0.1483	0.1691		Auranofin 100 µM	621.956	560.076	484.037	240.941	215.983	266.824				498.482	554.511	525.399	520.125	499.008	672.105		Auranofin 100 µM	0.2856	0.33	0.3327	0.2698	0.2226	0.2073				0.358	0.5791	0.5033	0.3092	0.3862
	Average Lysed Control	2.33527			1.76383						3.0045			0.864767				Average Lysed Control	820.744			929.17						1298.92			900.127				Average Untreated Cells	1.63753			1.53743						0.4711			1.02007
	% Cytotoxicity																	% Cytotoxicity																	% Viability
	1% DMSO	3.94388	1.66576	0.749379	1.29264	1.71785	-0.442219				0.154213	0.423809	0.370555	1.16795	0.763212	1.44548		1% DMSO	0.42628	4.25439	0.981873	1.63113	1.21614	1.59174				-2.4903	-2.35488	-2.66799	-0.408979	0.0730638	0.490005		1% DMSO	103.931	100.493	86.3433	88.5697	103.263	89.1421				305.816	14.3069	16.2598	152.814	145.794
	Auranofin 100 µM	64.9733	55.4669	57.8307	75.1318	78.8	61.9616				64.9936	63.1264	64.5177	17.7505	17.1491	19.5544		Auranofin 100 µM	75.7795	68.24	58.9753	25.9308	23.2447	28.7164				38.3767	42.6902	40.449	57.7835	55.4375	74.6678		Auranofin 100 µM	17.4409	20.1523	20.3171	17.5487	14.4787	13.4835				75.9924	122.925	106.835	30.3117	37.8603
	Correction for Out of Bounds																	Correction for Out of Bounds																	Correction for Out of Bounds
	1% DMSO	3.94388	1.66576	0.749379	1.29264	1.71785	0				0.154213	0.423809	0.370555	1.16795	0.763212	1.44548		1% DMSO	0.42628	4.25439	0.981873	1.63113	1.21614	1.59174				0	0	0	0	0.0730638	0.490005		1% DMSO	100	100	86.3433	88.5697	100	89.1421				100	14.3069	16.2598	100	100
	Auranofin 100 µM	64.9733	55.4669	57.8307	75.1318	78.8	61.9616				64.9936	63.1264	64.5177	17.7505	17.1491	19.5544		Auranofin 100 µM	75.7795	68.24	58.9753	25.9308	23.2447	28.7164				38.3767	42.6902	40.449	57.7835	55.4375	74.6678		Auranofin 100 µM	17.4409	20.1523	20.3171	17.5487	14.4787	13.4835				75.9924	100	100	30.3117	37.8603
	100-%Cytotoxicity																	100-%Cytotoxicity
	1% DMSO	96.0561	98.3342	99.2506	98.7074	98.2822	100				99.8458	99.5762	99.6294	98.8321	99.2368	98.5545		1% DMSO	99.5737	95.7456	99.0181	98.3689	98.7839	98.4083				100	100	100	100	99.9269	99.51
	Auranofin 100 µM	35.0267	44.5331	42.1693	24.8682	21.2	38.0384				35.0064	36.8736	35.4823	82.2495	82.8509	80.4456		Auranofin 100 µM	24.2205	31.76	41.0247	74.0692	76.7553	71.2836				61.6233	57.3098	59.551	42.2165	44.5625	25.3322
	Average 100-%Cytotoxicity																	Average 100-%Cytotoxicity																	Average %Viability
	1% DMSO	97.8803			98.9965						99.6838			98.8745				1% DMSO	98.1125			98.5203						100			99.8123				1% DMSO	95.4478			92.5706						43.5223			66.6667
	Auranofin 100 µM	40.5764			28.0355						35.7874			81.8487				Auranofin 100 µM	32.3351			74.036						59.4947			37.3704				Auranofin 100 µM	19.3034			15.1703						91.9975			33.5828
C		LDH																	CellTox																	MTS
		J2			J2STAT1KO			J2FUT2KO			J4			J4FUT2					J2			J2STAT1KO			J2FUT2KO			J4			J4FUT2					J2			J2STAT1KO			J2FUT2KO			J4			J4FUT2
	Raw PlateReader Values	Technical Replicate 1	Technical Replicate 2	Technical Replicate 3	Technical Replicate 1	Technical Replicate 2	Technical Replicate 3	Technical Replicate 1	Technical Replicate 2	Technical Replicate 3	Technical Replicate 1	Technical Replicate 2	Technical Replicate 3	Technical Replicate 1	Technical Replicate 2	Technical Replicate 3		Raw PlateReader Values	Technical Replicate 1	Technical Replicate 2	Technical Replicate 3	Technical Replicate 1	Technical Replicate 2	Technical Replicate 3	Technical Replicate 1	Technical Replicate 2	Technical Replicate 3	Technical Replicate 1	Technical Replicate 2	Technical Replicate 3	Technical Replicate 1	Technical Replicate 2	Technical Replicate 3		Raw PlateReader Values	Technical Replicate 1	Technical Replicate 2	Technical Replicate 3	Technical Replicate 1	Technical Replicate 2	Technical Replicate 3	Technical Replicate 1	Technical Replicate 2	Technical Replicate 3	Technical Replicate 1	Technical Replicate 2	Technical Replicate 3	Technical Replicate 1	Technical Replicate 2
	Lysed Cells	2.3142	2.1913	2.0422	2.1974	2.5556	1.9485				2.3858	2.1217	2.2882	1.4867	1.4414	1.4979		Lysed Cells	2438.18	2167.87	1759.16	1481.06	1860.24	1961.25				1381.93	1418.73	1358.31	1062.09	1006.84	971.116		Background Media	0.1548	0.1563	0.1567
	Untreated Cells	0.4274	0.4579	0.497	0.5748	0.5655	0.541				0.3781	0.3271	0.3391	0.3026	0.2877	0.2565		Untreated Cells	119.456	130.104	124.853	269.679	205.691	223.859				234.124	245.946	236.363	371.26	349.632	325.125		Untreated Cells	1.7696	1.6848	1.5814	1.4843	1.5217	1.6337				1.5595	1.5293	1.5657	1.5631	1.5553
	1% DMSO	0.5072	0.5612	0.5451	0.9231	0.7881	0.738				0.3617	0.3627	0.3928	0.3157	0.351	0.3101		1% DMSO	117.223	128.528	130.167	245.738	242.688	267.357				277.702	292.807	272.585	394.16	374.563	341.452		1% DMSO	1.6903	1.4578	1.4012	1.3237	1.3385	1.4707				1.2878	1.3779	1.3353	1.3272	1.3365
	Oligomycin A 100 µM	2.5276	2.6453	2.6211	2.31	2.431	2.5011				2.8578	3.1946	2.7741	0.7571	0.8871	0.903		Oligomycin A 100 µM	1183.92	1483.18	1355.16	1333.76	1351.18	1479.7				1104.54	1081.09	1036.81	793.793	865.402	824.684		Oligomycin A 100 µM	0.454	0.5072	0.4491	0.3923	0.4407	0.4561				0.6427	0.5779	0.5781	0.4733	0.4925
	Average Untreated Cells	0.460767			0.560433						0.3481			0.282267				Average Untreated Cells	124.804			233.076						238.811			348.672				Average Background Media	0.155933
	Subtracted Background of Untreated Cells																	Subtracted Background of Untreated Cells																	Subtracted Background Media
	Lysed Cells	1.85343	1.73053	1.58143	1.63697	1.99517	1.38807				2.0377	1.7736	1.9401	1.20443	1.15913	1.21563		Lysed Cells	2313.38	2043.06	1634.36	1247.98	1627.17	1728.18				1143.12	1179.92	1119.5	713.416	658.164	622.444
	Untreated Cells	-0.0333667	-0.00286667	0.0362333	0.0143667	0.00506667	-0.0194333				0.03	-0.021	-0.009	0.0203333	0.00543333	-0.0257667		Untreated Cells	-5.34833	5.29967	0.0486667	36.6027	-27.3853	-9.21733				-4.687	7.135	-2.448	22.5877	0.959667	-23.5473		Untreated Cells	1.61367	1.52887	1.42547	1.32837	1.36577	1.47777				1.40357	1.37337	1.40977	1.40717	1.39937
	1% DMSO	0.0464333	0.100433	0.0843333	0.362667	0.227667	0.177567				0.0136	0.0146	0.0447	0.0334333	0.0687333	0.0278333		1% DMSO	-7.58133	3.72367	5.36267	12.6617	9.61167	34.2807				38.891	53.996	33.774	45.4877	25.8907	-7.22033		1% DMSO	1.53437	1.30187	1.24527	1.16777	1.18257	1.31477				1.13187	1.22197	1.17937	1.17127	1.18057
	Oligomycin A 100 µM	2.06683	2.18453	2.16033	1.74957	1.87057	1.94067				2.5097	2.8465	2.426	0.474833	0.604833	0.620733		Oligomycin A 100 µM	1059.12	1358.37	1230.35	1100.68	1118.1	1246.62				865.724	842.275	797.999	445.121	516.73	476.012		Oligomycin A 100 µM	0.298067	0.351267	0.293167	0.236367	0.284767	0.300167				0.486767	0.421967	0.422167	0.317367	0.336567
	Average Lysed Control	1.7218			1.6734						1.91713			1.19307				Average Lysed Control	1996.93			1534.44						1147.51			664.674				Average Untreated Cells	1.52267			1.39063						1.39557			1.41137
	% Cytotoxicity																	% Cytotoxicity																	% Viability
	1% DMSO	2.69679	5.83304	4.89797	21.6724	13.605	10.6111				0.709392	0.761554	2.33161	2.8023	5.76106	2.33292		1% DMSO	-0.379649	0.186469	0.268545	0.825165	0.626395	2.23408				3.38915	4.70548	2.94323	6.8436	3.89524	-1.0863		1% DMSO	100.768	85.4991	81.782	83.9737	85.038	94.5445				81.1044	87.5606	84.5081	82.9881	83.6471
	Oligomycin A 100 µM	120.039	126.875	125.469	104.552	111.782	115.971				130.909	148.477	126.543	39.7994	50.6957	52.0284		Oligomycin A 100 µM	53.0371	68.0229	61.6122	71.7318	72.867	81.2427				75.4435	73.4	69.5416	66.9682	77.7418	71.6158		Oligomycin A 100 µM	19.5753	23.0692	19.2535	16.9971	20.4775	21.5849				34.8795	30.2362	30.2506	22.4865	23.8469
	Correction for Out of Bounds																	Correction for Out of Bounds																	Correction for Out of Bounds
	1% DMSO	2.69679	5.83304	4.89797	21.6724	13.605	10.6111				0.709392	0.761554	2.33161	2.8023	5.76106	2.33292		1% DMSO	0	0.186469	0.268545	0.825165	0.626395	2.23408				3.38915	4.70548	2.94323	6.8436	3.89524	0		1% DMSO	100	85.4991	81.782	83.9737	85.038	94.5445				81.1044	87.5606	84.5081	82.9881	83.6471
	Oligomycin A 100 µM	100	100	100	100	100	100				100	100	100	39.7994	50.6957	52.0284		Oligomycin A 100 µM	53.0371	68.0229	61.6122	71.7318	72.867	81.2427				75.4435	73.4	69.5416	66.9682	77.7418	71.6158		Oligomycin A 100 µM	19.5753	23.0692	19.2535	16.9971	20.4775	21.5849				34.8795	30.2362	30.2506	22.4865	23.8469
	100-%Cytotoxicity																	100-%Cytotoxicity
	1% DMSO	97.3032	94.167	95.102	78.3276	86.395	89.3889				99.2906	99.2384	97.6684	97.1977	94.2389	97.6671		1% DMSO	100	99.8135	99.7315	99.1748	99.3736	97.7659				96.6108	95.2945	97.0568	93.1564	96.1048	100
	Oligomycin A 100 µM	0	0	0	0	0	0				0	0	0	60.2006	49.3043	47.9716		Oligomycin A 100 µM	46.9629	31.9771	38.3878	28.2682	27.133	18.7573				24.5565	26.6	30.4584	33.0318	22.2582	28.3842
	Average 100-%Cytotoxicity																	Average 100-%Cytotoxicity																	Average %Viability
	1% DMSO	95.5241			84.7038						98.7325			96.3679				1% DMSO	99.8483			98.7715						96.3207			96.4204				1% DMSO	89.0937			87.8521						84.391			85.9026
	Oligomycin A 100 µM	0			0						0			52.4922				Oligomycin A 100 µM	39.1092			24.7195						27.205			27.8914				Oligomycin A 100 µM	20.6327			19.6865						31.7888			22.5809
D		LDH																	CellTox																	MTS
		J2			J2STAT1KO			J2FUT2KO			J4			J4FUT2					J2			J2STAT1KO			J2FUT2KO			J4			J4FUT2					J2			J2STAT1KO			J2FUT2KO			J4			J4FUT2
	Raw PlateReader Values	Technical Replicate 1	Technical Replicate 2	Technical Replicate 3	Technical Replicate 1	Technical Replicate 2	Technical Replicate 3	Technical Replicate 1	Technical Replicate 2	Technical Replicate 3	Technical Replicate 1	Technical Replicate 2	Technical Replicate 3	Technical Replicate 1	Technical Replicate 2	Technical Replicate 3		Raw PlateReader Values	Technical Replicate 1	Technical Replicate 2	Technical Replicate 3	Technical Replicate 1	Technical Replicate 2	Technical Replicate 3	Technical Replicate 1	Technical Replicate 2	Technical Replicate 3	Technical Replicate 1	Technical Replicate 2	Technical Replicate 3	Technical Replicate 1	Technical Replicate 2	Technical Replicate 3		Raw PlateReader Values	Technical Replicate 1	Technical Replicate 2	Technical Replicate 3	Technical Replicate 1	Technical Replicate 2	Technical Replicate 3	Technical Replicate 1	Technical Replicate 2	Technical Replicate 3	Technical Replicate 1	Technical Replicate 2	Technical Replicate 3	Technical Replicate 1	Technical Replicate 2
	Lysed Cells	2.3713	2.2888	2.2972	2.4871	2.519	2.6058				2.6564	2.4583	2.5495	0.9369	0.9348	1.0166		Lysed Cells	1499.63	1368	1361.58	1146.85	1302.26	994.894				1151.5	324.605	1119.53	1321.85	1310.15	1356.58		Background Media	0.1447	0.2399	0.2211
	Untreated Cells	0.3289	0.3358	0.326	0.2408	0.2452	0.2395				0.2867	0.312	0.3712	0.176	0.1867	0.1729		Untreated Cells	153.698	125.136	148.28	157.559	176.352	142.674				125.277	122.277	126.127	160.543	200.641	166.835		Untreated Cells	1.8123	1.8609	1.8235	1.7706	1.7264	1.7181				1.7465	1.7398	1.8402	1.856	1.9122
	1% Ethanol	0.3072	0.3469	0.3383	0.2456	0.2404	0.2562				0.3417	0.3291	0.3359	0.1704	0.1734	0.1704		1% Ethanol	153.03	137.26	170.358	133.135	160.949	162.561				128.688	142.049	137.968	165.766	174.433	158.599		1% Ethanol	1.9685	1.843	1.7952	1.7399	1.6957	1.68				1.8042	1.7982	1.872	1.9849	1.8721
	Digitonin 60 ug/mL	1.5448	1.0044	0.9705	0.8296	1.2159	1.0707				0.9704	1.2096	1.1383	0.3969	0.5552	0.6847		Digitonin 60 ug/mL	948.637	835.03	848.248	918.342	941.663	930.578				735.457	915.838	941.762	954.595	988.358	938.409		Digitonin 60 ug/mL	0.9373	0.8998	1.0598	0.8906	0.7495	0.9317				1.0711	0.7739	0.9221	1.3755	0.956
	Average Untreated Cells	0.330233			0.241833						0.3233			0.178533				Average Untreated Cells	142.371			158.862						124.56			176.006				Average Background Media	0.2019
	Subtracted Background of Untreated Cells																	Subtracted Background of Untreated Cells																	Subtracted Background Media
	Lysed Cells	2.04107	1.95857	1.96697	2.24527	2.27717	2.36397				2.3331	2.135	2.2262	0.758367	0.756267	0.838067		Lysed Cells	1357.26	1225.63	1219.21	987.992	1143.4	836.032				1026.94	200.045	994.971	1145.84	1134.14	1180.57
	Untreated Cells	-0.00133333	0.00556667	-0.00423333	-0.00103333	0.00336667	-0.00233333				-0.0366	-0.0113	0.0479	-0.00253333	0.00816667	-0.00563333		Untreated Cells	11.3267	-17.2353	5.90867	-1.30267	17.4903	-16.1877				0.716667	-2.28333	1.56667	-15.4633	24.6347	-9.17133		Untreated Cells	1.6104	1.659	1.6216	1.5687	1.5245	1.5162				1.5446	1.5379	1.6383	1.6541	1.7103
	1% Ethanol	-0.0230333	0.0166667	0.00806667	0.00376667	-0.00143333	0.0143667				0.0184	0.0058	0.0126	-0.00813333	-0.00513333	-0.00813333		1% Ethanol	10.6587	-5.11133	27.9867	-25.7267	2.08733	3.69933				4.12767	17.4887	13.4077	-10.2403	-1.57333	-17.4073		1% Ethanol	1.7666	1.6411	1.5933	1.538	1.4938	1.4781				1.6023	1.5963	1.6701	1.783	1.6702
	Digitonin 60 ug/mL	1.21457	0.674167	0.640267	0.587767	0.974067	0.828867				0.6471	0.8863	0.815	0.218367	0.376667	0.506167		Digitonin 60 ug/mL	806.266	692.659	705.877	759.48	782.801	771.716				610.897	791.278	817.202	778.589	812.352	762.403		Digitonin 60 ug/mL	0.7354	0.6979	0.8579	0.6887	0.5476	0.7298				0.8692	0.572	0.7202	1.1736	0.7541
	Average Lysed Control	1.98887			2.29547						2.23143			0.784233				Average Lysed Control	1267.37			989.142						740.652			1153.52				Average Untreated Cells	1.63033			1.53647						1.5736			1.67633
	% Cytotoxicity																	% Cytotoxicity																	% Viability
	1% Ethanol	-1.15811	0.837998	0.405591	0.164092	-0.0624419	0.625871				0.824582	0.259923	0.564659	-1.03711	-0.654567	-1.03711		1% Ethanol	0.841009	-0.403303	2.20825	-2.60091	0.211025	0.373994				0.557302	2.36125	1.81025	-0.887747	-0.136394	-1.50906		1% Ethanol	108.358	100.66	97.7285	100.1	97.2231	96.2012				101.824	101.443	106.132	106.363	99.6341
	Digitonin 60 ug/mL	61.0683	33.897	32.1925	25.6055	42.4344	36.1089				28.9993	39.7189	36.5236	27.8446	48.0299	64.5429		Digitonin 60 ug/mL	63.6174	54.6534	55.6963	76.7817	79.1394	78.0188				82.4809	106.835	110.335	67.4968	70.4238	66.0936		Digitonin 60 ug/mL	45.1073	42.8072	52.6211	44.8236	35.6402	47.4986				55.2364	36.3498	45.7677	70.0099	44.9851
	Correction for Out of Bounds																	Correction for Out of Bounds																	Correction for Out of Bounds
	1% Ethanol	0	0.837998	0.405591	0.164092	0	0.625871				0.824582	0.259923	0.564659	0	0	0		1% Ethanol	0.841009	0	2.20825	0	0.211025	0.373994				0.557302	2.36125	1.81025	0	0	0		1% Ethanol	100	100	97.7285	100	97.2231	96.2012				100	100	100	100	99.6341
	Digitonin 60 ug/mL	61.0683	33.897	32.1925	25.6055	42.4344	36.1089				28.9993	39.7189	36.5236	27.8446	48.0299	64.5429		Digitonin 60 ug/mL	63.6174	54.6534	55.6963	76.7817	79.1394	78.0188				82.4809	100	100	67.4968	70.4238	66.0936		Digitonin 60 ug/mL	45.1073	42.8072	52.6211	44.8236	35.6402	47.4986				55.2364	36.3498	45.7677	70.0099	44.9851
	100-%Cytotoxicity																	100-%Cytotoxicity
	1% Ethanol	100	99.162	99.5944	99.8359	100	99.3741				99.1754	99.7401	99.4353	100	100	100		1% Ethanol	99.159	100	97.7917	100	99.789	99.626				99.4427	97.6387	98.1897	100	100	100
	Digitonin 60 ug/mL	38.9317	66.103	67.8075	74.3945	57.5656	63.8911				71.0007	60.2811	63.4764	72.1554	51.9701	35.4571		Digitonin 60 ug/mL	36.3826	45.3466	44.3037	23.2183	20.8606	21.9812				17.5191	0	0	32.5032	29.5762	33.9064
	Average 100-%Cytotoxicity																	Average 100-%Cytotoxicity																	Average %Viability
	1% Ethanol	99.5855			99.7367						99.4503			100				1% Ethanol	98.9836			99.805						98.4237			100				1% Ethanol	99.2428			97.8081						100			99.878
	Digitonin 60 ug/mL	57.6141			65.2837						64.9194			53.1942				Digitonin 60 ug/mL	42.011			22.02						5.83969			31.9953				Digitonin 60 ug/mL	46.8452			42.6541						45.7846			50.7158
[truncated: 17 more columns]

## Sheet: Experiment 2
A		LDH																	CellTox																	MTS
		J2			J2STAT1KO			J2FUT2KO			J4			J4FUT2					J2			J2STAT1KO			J2FUT2KO			J4			J4FUT2					J2			J2STAT1KO			J2FUT2KO			J4			J4FUT2
	Raw PlateReader Values	Technical Replicate 1	Technical Replicate 2	Technical Replicate 3	Technical Replicate 1	Technical Replicate 2	Technical Replicate 3	Technical Replicate 1	Technical Replicate 2	Technical Replicate 3	Technical Replicate 1	Technical Replicate 2	Technical Replicate 3	Technical Replicate 1	Technical Replicate 2	Technical Replicate 3		Raw PlateReader Values	Technical Replicate 1	Technical Replicate 2	Technical Replicate 3	Technical Replicate 1	Technical Replicate 2	Technical Replicate 3	Technical Replicate 1	Technical Replicate 2	Technical Replicate 3	Technical Replicate 1	Technical Replicate 2	Technical Replicate 3	Technical Replicate 1	Technical Replicate 2	Technical Replicate 3		Raw PlateReader Values	Technical Replicate 1	Technical Replicate 2	Technical Replicate 3	Technical Replicate 1	Technical Replicate 2	Technical Replicate 3	Technical Replicate 1	Technical Replicate 2	Technical Replicate 3	Technical Replicate 1	Technical Replicate 2	Technical Replicate 3	Technical Replicate 1	Technical Replicate 2
	Lysed Cells	2.7527	2.8806	2.7456				1.6102	1.7662	1.9556	1.8255	2.0652	2.0099	1.0933	1.0595	1.2054		Lysed Cells	1398.21	1273.33	1148.11				845.898	653.811	893.875	1415.89	1300.57	1462.38	1485.75	1610.43	1498.3		Background Media	0.1583	0.3377	0.1569
	Untreated Cells	0.5757	0.5977	0.5571				0.1925	0.1911	0.2133	0.4823	0.4966	0.4913	0.4191	0.397	0.4096		Untreated Cells	139.153	165.339	144.184				107.521	133.88	108.088	126.599	122.231	147.736	174.8	182.966	203.68		Untreated Cells	1.6629	1.7197	1.2355				2.5596	2.7056	2.3101	1.6075	1.6433	1.3895	1.3616	1.6173
	1% DMSO	0.634	0.602	0.6477				0.2001	0.231	0.2025	0.5045	0.5787	0.5219	0.4456	0.4476	0.4713		1% DMSO	181.7	187.51	187.032				136.237	151.046	159.867	167.279	168.811	162.88	336.612	369.435	344.21		1% DMSO	1.5121	1.5144	1.5234				2.7629	2.5988	2.5865	1.3514	1.1774	1.2653	1.3951	1.4918
	Nitazoxanide 80 µM	1.6585	1.6204	1.6519				0.5847	0.4814	0.468	1.2967	1.3101	1.2969	0.5831	0.6091	0.6619		Nitazoxanide 80 µM	1093.47	846.45	832.474				819.392	770.266	697.817	1146.33	1013.45	1001.45	1095.15	1077.89	1110.8		Nitazoxanide 80 µM	0.3398	0.5665	0.5572				0.8902	1.3632	1.4077	0.3955	0.4987	0.5349	0.5479	0.4801
	Average Untreated Cells	0.576833						0.198967			0.490067			0.408567				Average Untreated Cells	149.559						116.496			132.189			187.149				Average Background Media	0.217633
	Subtracted Background of Untreated Cells																	Subtracted Background of Untreated Cells																	Subtracted Background Media
	Lysed Cells	2.17587	2.30377	2.16877				1.41123	1.56723	1.75663	1.33543	1.57513	1.51983	0.684733	0.650933	0.796833		Lysed Cells	1248.65	1123.77	998.555				729.402	537.315	777.379	1283.71	1168.38	1330.2	1298.61	1423.28	1311.15
	Untreated Cells	-0.00113333	0.0208667	-0.0197333				-0.00646667	-0.00786667	0.0143333	-0.00776667	0.00653333	0.00123333	0.0105333	-0.0115667	0.00103333		Untreated Cells	-10.4057	15.7803	-5.37467				-8.97533	17.3837	-8.40833	-5.58967	-9.95767	15.5473	-12.3487	-4.18267	16.5313		Untreated Cells	1.44527	1.50207	1.01787				2.34197	2.48797	2.09247	1.38987	1.42567	1.17187	1.14397	1.39967
	1% DMSO	0.0571667	0.0251667	0.0708667				0.00113333	0.0320333	0.00353333	0.0144333	0.0886333	0.0318333	0.0370333	0.0390333	0.0627333		1% DMSO	32.1413	37.9513	37.4733				19.7407	34.5497	43.3707	35.0903	36.6223	30.6913	149.463	182.286	157.061		1% DMSO	1.29447	1.29677	1.30577				2.54527	2.38117	2.36887	1.13377	0.959767	1.04767	1.17747	1.27417
	Nitazoxanide 80 µM	1.08167	1.04357	1.07507				0.385733	0.282433	0.269033	0.806633	0.820033	0.806833	0.174533	0.200533	0.253333		Nitazoxanide 80 µM	943.908	696.891	682.915				702.896	653.77	581.321	1014.15	881.263	869.256	907.997	890.746	923.648		Nitazoxanide 80 µM	0.122167	0.348867	0.339567				0.672567	1.14557	1.19007	0.177867	0.281067	0.317267	0.330267	0.262467
	Average Lysed Control	2.21613						1.57837			1.4768			0.710833				Average Lysed Control	1123.66						681.365			1260.76			1344.35				Average Untreated Cells	1.32173						2.30747			1.32913			1.32967
	% Cytotoxicity																	% Cytotoxicity																	% Viability
	1% DMSO	2.57957	1.13561	3.19776				0.0718042	2.02952	0.22386	0.977338	6.00172	2.15556	5.20985	5.49121	8.82532		1% DMSO	2.86042	3.37748	3.33494				2.89722	5.07065	6.36526	2.78327	2.90478	2.43435	11.1179	13.5595	11.6831		1% DMSO	97.9371	98.1111	98.792				110.306	103.194	102.661	85.3012	72.21	78.8233	88.5535	95.826
	Nitazoxanide 80 µM	48.8087	47.0895	48.5109				24.4388	17.894	17.045	54.6204	55.5277	54.6339	24.5533	28.211	35.6389		Nitazoxanide 80 µM	84.0031	62.0198	60.776				103.16	95.95	85.3171	80.4391	69.8993	68.9469	67.5419	66.2587	68.7061		Nitazoxanide 80 µM	9.24291	26.3946	25.691				29.1474	49.6461	51.5746	13.3822	21.1466	23.8702	24.8383	19.7393
	Correction for Out of Bounds																	Correction for Out of Bounds																	Correction for Out of Bounds
	1% DMSO	2.57957	1.13561	3.19776				0.0718042	2.02952	0.22386	0.977338	6.00172	2.15556	5.20985	5.49121	8.82532		1% DMSO	2.86042	3.37748	3.33494				2.89722	5.07065	6.36526	2.78327	2.90478	2.43435	11.1179	13.5595	11.6831		1% DMSO	97.9371	98.1111	98.792				100	100	100	85.3012	72.21	78.8233	88.5535	95.826
	Nitazoxanide 80 µM	48.8087	47.0895	48.5109				24.4388	17.894	17.045	54.6204	55.5277	54.6339	24.5533	28.211	35.6389		Nitazoxanide 80 µM	84.0031	62.0198	60.776				100	95.95	85.3171	80.4391	69.8993	68.9469	67.5419	66.2587	68.7061		Nitazoxanide 80 µM	9.24291	26.3946	25.691				29.1474	49.6461	51.5746	13.3822	21.1466	23.8702	24.8383	19.7393
	100-%Cytotoxicity																	100-%Cytotoxicity
	1% DMSO	97.4204	98.8644	96.8022				99.9282	97.9705	99.7761	99.0227	93.9983	97.8444	94.7902	94.5088	91.1747		1% DMSO	97.1396	96.6225	96.6651				97.1028	94.9293	93.6347	97.2167	97.0952	97.5657	88.8821	86.4405	88.3169
	Nitazoxanide 80 µM	51.1913	52.9105	51.4891				75.5612	82.106	82.955	45.3796	44.4723	45.3661	75.4467	71.789	64.3611		Nitazoxanide 80 µM	15.9969	37.9802	39.224				0	4.05001	14.6829	19.5609	30.1007	31.0531	32.4581	33.7413	31.2939
	Average 100-%Cytotoxicity																	Average 100-%Cytotoxicity																	Average %Viability
	1% DMSO	97.6957						99.2249			96.9551			93.4912				1% DMSO	96.8091						95.2223			97.2925			87.8798				1% DMSO	98.28						100			78.7782			88.7415
	Nitazoxanide 80 µM	51.8636						80.2074			45.0727			70.5322				Nitazoxanide 80 µM	31.067						6.24431			26.9049			32.4978				Nitazoxanide 80 µM	20.4429						43.456			19.4663			22.5971
B		LDH																	CellTox																	MTS
		J2			J2STAT1KO			J2FUT2KO			J4			J4FUT2					J2			J2STAT1KO			J2FUT2KO			J4			J4FUT2					J2			J2STAT1KO			J2FUT2KO			J4			J4FUT2
	Raw PlateReader Values	Technical Replicate 1	Technical Replicate 2	Technical Replicate 3	Technical Replicate 1	Technical Replicate 2	Technical Replicate 3	Technical Replicate 1	Technical Replicate 2	Technical Replicate 3	Technical Replicate 1	Technical Replicate 2	Technical Replicate 3	Technical Replicate 1	Technical Replicate 2	Technical Replicate 3		Raw PlateReader Values	Technical Replicate 1	Technical Replicate 2	Technical Replicate 3	Technical Replicate 1	Technical Replicate 2	Technical Replicate 3	Technical Replicate 1	Technical Replicate 2	Technical Replicate 3	Technical Replicate 1	Technical Replicate 2	Technical Replicate 3	Technical Replicate 1	Technical Replicate 2	Technical Replicate 3		Raw PlateReader Values	Technical Replicate 1	Technical Replicate 2	Technical Replicate 3	Technical Replicate 1	Technical Replicate 2	Technical Replicate 3	Technical Replicate 1	Technical Replicate 2	Technical Replicate 3	Technical Replicate 1	Technical Replicate 2	Technical Replicate 3	Technical Replicate 1	Technical Replicate 2
	Lysed Cells	1.989	1.9146	1.7321	2.3544	2.2744	2.3032				3.2871	3.3113	3.3136	1.0363	1.1051	1.0556		Lysed Cells	659.06	937.362	818.615	965.209	984.044	1138.66				836.366	1901.73	1776.24	2060.17	1719.54	1417.73		Background Media	0.1972	0.333	0.34
	Untreated Cells	0.2985	0.3215	0.3392	0.3397	0.3772	0.34				0.3947	0.372	0.3658	0.2137	0.2084	0.2026		Untreated Cells	107.033	100.941	114.664	111.74	126.376	135.475				121.78	126.628	165.654	138.755	156.633	119.444		Untreated Cells	1.9944	2.1809	2.1333	2.0726	2.1376	1.9346				1.9043	1.9405	1.9556	2.0639	2.1195
	1% DMSO	0.3263	0.4252	0.3656	0.3296	0.3524	0.3533				0.3909	0.438	0.3541	0.2134	0.2121	0.2167		1% DMSO	162.245	185.618	142.762	126.609	152.325	144.461				105.009	142.779	118.2	154.588	152.039	144.218		1% DMSO	1.9626	0.9661	1.7252	1.9115	1.8933	1.9124				1.8397	1.8594	1.8077	2.1374	2.155
	Auranofin 100 µM	1.3464	1.3201	1.2535	1.4407	1.6671	2.2503				2.013	2.1038	2.4798	0.3925	0.462	0.5583		Auranofin 100 µM	864.285	848.288	739.996	594.088	602.395	515.052				801.212	932.702	876.384	862.511	859.509	1072.49		Auranofin 100 µM	0.4675	0.5295	0.5055	0.4606	0.4584	0.373				0.554	0.6848	0.5852	0.5928	0.5695
	Average Untreated Cells	0.319733			0.3523						0.3775			0.208233				Average Untreated Cells	107.546			124.53						138.021			138.277				Average Background Media	0.290067
	Subtracted Background of Untreated Cells																	Subtracted Background of Untreated Cells																	Subtracted Background Media
	Lysed Cells	1.66927	1.59487	1.41237	2.0021	1.9221	1.9509				2.9096	2.9338	2.9361	0.828067	0.896867	0.847367		Lysed Cells	551.514	829.816	711.069	840.679	859.514	1014.13				698.345	1763.71	1638.22	1921.89	1581.26	1279.45
	Untreated Cells	-0.0212333	0.00176667	0.0194667	-0.0126	0.0249	-0.0123				0.0172	-0.0055	-0.0117	0.00546667	0.000166667	-0.00563333		Untreated Cells	-0.513	-6.605	7.118	-12.7903	1.84567	10.9447				-16.2407	-11.3927	27.6333	0.477667	18.3557	-18.8333		Untreated Cells	1.70433	1.89083	1.84323	1.78253	1.84753	1.64453				1.61423	1.65043	1.66553	1.77383	1.82943
	1% DMSO	0.00656667	0.105467	0.0458667	-0.0227	0.0001	0.001				0.0134	0.0605	-0.0234	0.00516667	0.00386667	0.00846667		1% DMSO	54.699	78.072	35.216	2.07867	27.7947	19.9307				-33.0117	4.75833	-19.8207	16.3107	13.7617	5.94067		1% DMSO	1.67253	0.676033	1.43513	1.62143	1.60323	1.62233				1.54963	1.56933	1.51763	1.84733	1.86493
	Auranofin 100 µM	1.02667	1.00037	0.933767	1.0884	1.3148	1.898				1.6355	1.7263	2.1023	0.184267	0.253767	0.350067		Auranofin 100 µM	756.739	740.742	632.45	469.558	477.865	390.522				663.191	794.681	738.363	724.234	721.232	934.213		Auranofin 100 µM	0.177433	0.239433	0.215433	0.170533	0.168333	0.0829333				0.263933	0.394733	0.295133	0.302733	0.279433
	Average Lysed Control	1.55883			1.95837						2.9265			0.857433				Average Lysed Control	697.466			904.775						1366.76			1594.2				Average Untreated Cells	1.8128			1.7582						1.6434			1.79847
	% Cytotoxicity																	% Cytotoxicity																	% Viability
	1% DMSO	0.421255	6.76574	2.94237	-1.15913	0.0051063	0.051063				0.457885	2.06732	-0.79959	0.602574	0.450958	0.987443		1% DMSO	7.84253	11.1937	5.04913	0.229744	3.072	2.20283				-2.41532	0.348147	-1.45019	1.02312	0.863232	0.372642		1% DMSO	92.2624	37.2922	79.1667	92.2212	91.1861	92.2724				94.2943	95.4931	92.3472	102.717	103.696
	Auranofin 100 µM	65.8612	64.1741	59.9016	55.5769	67.1376	96.9175				55.8859	58.9886	71.8367	21.4905	29.5961	40.8273		Auranofin 100 µM	108.498	106.205	90.6782	51.8977	52.8159	43.1623				48.5229	58.1435	54.0229	45.4292	45.2409	58.6006		Auranofin 100 µM	9.78781	13.2079	11.884	9.69931	9.57419	4.71695				16.0602	24.0193	17.9587	16.8329	15.5373
	Correction for Out of Bounds																	Correction for Out of Bounds																	Correction for Out of Bounds
	1% DMSO	0.421255	6.76574	2.94237	0	0.0051063	0.051063				0.457885	2.06732	0	0.602574	0.450958	0.987443		1% DMSO	7.84253	11.1937	5.04913	0.229744	3.072	2.20283				0	0.348147	0	1.02312	0.863232	0.372642		1% DMSO	92.2624	37.2922	79.1667	92.2212	91.1861	92.2724				94.2943	95.4931	92.3472	100	100
	Auranofin 100 µM	65.8612	64.1741	59.9016	55.5769	67.1376	96.9175				55.8859	58.9886	71.8367	21.4905	29.5961	40.8273		Auranofin 100 µM	100	100	90.6782	51.8977	52.8159	43.1623				48.5229	58.1435	54.0229	45.4292	45.2409	58.6006		Auranofin 100 µM	9.78781	13.2079	11.884	9.69931	9.57419	4.71695				16.0602	24.0193	17.9587	16.8329	15.5373
	100-%Cytotoxicity																	100-%Cytotoxicity
	1% DMSO	99.5787	93.2343	97.0576	100	99.9949	99.9489				99.5421	97.9327	100	99.3974	99.549	99.0126		1% DMSO	92.1575	88.8063	94.9509	99.7703	96.928	97.7972				100	99.6519	100	98.9769	99.1368	99.6274
	Auranofin 100 µM	34.1388	35.8259	40.0984	44.4231	32.8624	3.0825				44.1141	41.0114	28.1633	78.5095	70.4039	59.1727		Auranofin 100 µM	0	0	9.32179	48.1023	47.1841	56.8377				51.4771	41.8565	45.9771	54.5708	54.7591	41.3994
	Average 100-%Cytotoxicity																	Average 100-%Cytotoxicity																	Average %Viability
	1% DMSO	96.6235			99.9813						99.1583			99.3197				1% DMSO	91.9716			98.1651						99.884			99.247				1% DMSO	69.5738			91.8932						94.0449			97.3508
	Auranofin 100 µM	36.6877			26.7893						37.763			69.362				Auranofin 100 µM	3.10726			50.708						46.4369			50.2431				Auranofin 100 µM	11.6266			7.99681						19.3461			13.695
C		LDH																	CellTox																	MTS
		J2			J2STAT1KO			J2FUT2KO			J4			J4FUT2					J2			J2STAT1KO			J2FUT2KO			J4			J4FUT2					J2			J2STAT1KO			J2FUT2KO			J4			J4FUT2
	Raw PlateReader Values	Technical Replicate 1	Technical Replicate 2	Technical Replicate 3	Technical Replicate 1	Technical Replicate 2	Technical Replicate 3	Technical Replicate 1	Technical Replicate 2	Technical Replicate 3	Technical Replicate 1	Technical Replicate 2	Technical Replicate 3	Technical Replicate 1	Technical Replicate 2	Technical Replicate 3		Raw PlateReader Values	Technical Replicate 1	Technical Replicate 2	Technical Replicate 3	Technical Replicate 1	Technical Replicate 2	Technical Replicate 3	Technical Replicate 1	Technical Replicate 2	Technical Replicate 3	Technical Replicate 1	Technical Replicate 2	Technical Replicate 3	Technical Replicate 1	Technical Replicate 2	Technical Replicate 3		Raw PlateReader Values	Technical Replicate 1	Technical Replicate 2	Technical Replicate 3	Technical Replicate 1	Technical Replicate 2	Technical Replicate 3	Technical Replicate 1	Technical Replicate 2	Technical Replicate 3	Technical Replicate 1	Technical Replicate 2	Technical Replicate 3	Technical Replicate 1	Technical Replicate 2
	Lysed Cells	3.2953	3.2283	3.2112	3.3347	3.215	2.9507				3.1099	3.0738	3.271	2.0818	1.8825	2.2099		Lysed Cells	1964.47	1665.96	1700.47	862.116	979.111	991.501				1383.98	961.031	967.786	2127.43	2317.04	2051.33		Background Media	0.2182	0.3464	0.3564
	Untreated Cells	0.3667	0.4292	0.4161	0.5685	0.4892	0.5333				0.3924	0.4257	0.478	0.3936	0.3818	0.4827		Untreated Cells	251.465	230.459	192.857	249.168	245.675	312.163				141.194	155.789	186.912	343.457	339.102	288.287		Untreated Cells	2.1854	2.4215	2.1017	1.9797	2.1399	2.023				2.0291	1.9815	2.0325	2.2659	2.4311
	1% DMSO	0.437	0.5696	0.5495	0.9089	0.7985	0.7678				0.3731	0.4128	0.4942	0.3869	0.7027	0.3315		1% DMSO	229.509	205.192	176.927	261.506	328.748	349.599				165.642	133.733	150.994	447.4	362.397	341.339		1% DMSO	2.2315	2.0275	1.4329	1.8481	1.7459	1.9199				1.7736	1.8828	1.9778	2.1295	2.1978
	Oligomycin A 100 µM	2.5078	2.4911	2.5841	2.5639	2.531	2.6259				2.4654	2.7235	2.623	0.757	0.7626	0.7729		Oligomycin A 100 µM	1185.65	1162.64	1131.34	935.498	850.38	842.95				1135.27	1145.69	1161.12	1408.81	1442.42	1560.42		Oligomycin A 100 µM	0.5723	0.6254	0.6085	0.5401	0.533	0.5102				0.55	0.591	0.6806	0.6798	0.8548
	Average Untreated Cells	0.404			0.530333						0.432033			0.419367				Average Untreated Cells	224.927			269.002						161.298			323.615				Average Background Media	0.307
	Subtracted Background of Untreated Cells																	Subtracted Background of Untreated Cells																	Subtracted Background Media
	Lysed Cells	2.8913	2.8243	2.8072	2.80437	2.68467	2.42037				2.67787	2.64177	2.83897	1.66243	1.46313	1.79053		Lysed Cells	1739.55	1441.03	1475.55	593.114	710.109	722.499				1222.68	799.733	806.488	1803.82	1993.43	1727.71
	Untreated Cells	-0.0373	0.0252	0.0121	0.0381667	-0.0411333	0.00296667				-0.0396333	-0.00633333	0.0459667	-0.0257667	-0.0375667	0.0633333		Untreated Cells	26.538	5.532	-32.07	-19.834	-23.327	43.161				-20.1043	-5.50933	25.6137	19.8417	15.4867	-35.3283		Untreated Cells	1.8784	2.1145	1.7947	1.6727	1.8329	1.716				1.7221	1.6745	1.7255	1.9589	2.1241
	1% DMSO	0.033	0.1656	0.1455	0.378567	0.268167	0.237467				-0.0589333	-0.0192333	0.0621667	-0.0324667	0.283333	-0.0878667		1% DMSO	4.582	-19.735	-48	-7.496	59.746	80.597				4.34367	-27.5653	-10.3043	123.785	38.7817	17.7237		1% DMSO	1.9245	1.7205	1.1259	1.5411	1.4389	1.6129				1.4666	1.5758	1.6708	1.8225	1.8908
	Oligomycin A 100 µM	2.1038	2.0871	2.1801	2.03357	2.00067	2.09557				2.03337	2.29147	2.19097	0.337633	0.343233	0.353533		Oligomycin A 100 µM	960.723	937.714	906.409	666.496	581.378	573.948				973.968	984.393	999.827	1085.19	1118.8	1236.8		Oligomycin A 100 µM	0.2653	0.3184	0.3015	0.2331	0.226	0.2032				0.243	0.284	0.3736	0.3728	0.5478
	Average Lysed Control	2.84093			2.63647						2.71953			1.6387				Average Lysed Control	1552.04			675.241						942.968			1841.65				Average Untreated Cells	1.9292			1.74053						1.70737			1.954
	% Cytotoxicity																	% Cytotoxicity																	% Viability
	1% DMSO	1.16159	5.82907	5.12156	14.3589	10.1714	9.007				-2.16704	-0.707229	2.28593	-1.98125	17.2901	-5.36197		1% DMSO	0.295224	-1.27155	-3.0927	-1.11012	8.8481	11.936				0.460638	-2.92325	-1.09275	6.72139	2.10581	0.962379		1% DMSO	99.7564	89.182	58.361	88.5418	82.6701	92.667				85.8984	92.2942	97.8583	93.2702	96.7656
	Oligomycin A 100 µM	74.0531	73.4653	76.7389	77.1323	75.8844	79.4839				74.769	84.2596	80.5641	20.6037	20.9455	21.574		Oligomycin A 100 µM	61.9006	60.4181	58.4011	98.705	86.0994	84.999				103.287	104.393	106.03	58.9251	60.75	67.1572		Oligomycin A 100 µM	13.7518	16.5043	15.6282	13.3924	12.9845	11.6746				14.2324	16.6338	21.8817	19.0788	28.0348
	Correction for Out of Bounds																	Correction for Out of Bounds																	Correction for Out of Bounds
	1% DMSO	1.16159	5.82907	5.12156	14.3589	10.1714	9.007				0	0	2.28593	0	17.2901	0		1% DMSO	0.295224	0	0	0	8.8481	11.936				0.460638	0	0	6.72139	2.10581	0.962379		1% DMSO	99.7564	89.182	58.361	88.5418	82.6701	92.667				85.8984	92.2942	97.8583	93.2702	96.7656
	Oligomycin A 100 µM	74.0531	73.4653	76.7389	77.1323	75.8844	79.4839				74.769	84.2596	80.5641	20.6037	20.9455	21.574		Oligomycin A 100 µM	61.9006	60.4181	58.4011	98.705	86.0994	84.999				100	100	100	58.9251	60.75	67.1572		Oligomycin A 100 µM	13.7518	16.5043	15.6282	13.3924	12.9845	11.6746				14.2324	16.6338	21.8817	19.0788	28.0348
	100-%Cytotoxicity																	100-%Cytotoxicity
	1% DMSO	98.8384	94.1709	94.8784	85.6411	89.8286	90.993				100	100	97.7141	100	82.7099	100		1% DMSO	99.7048	100	100	100	91.1519	88.064				99.5394	100	100	93.2786	97.8942	99.0376
	Oligomycin A 100 µM	25.9469	26.5347	23.2611	22.8677	24.1156	20.5161				25.231	15.7404	19.4359	79.3963	79.0545	78.426		Oligomycin A 100 µM	38.0994	39.5819	41.5989	1.29504	13.9006	15.001				0	0	0	41.0749	39.25	32.8428
	Average 100-%Cytotoxicity																	Average 100-%Cytotoxicity																	Average %Viability
	1% DMSO	95.9626			88.8209						99.238			94.2366				1% DMSO	99.9016			93.072						99.8465			96.7368				1% DMSO	82.4331			87.9596						92.0169			89.797
	Oligomycin A 100 µM	25.2476			22.4998						20.1358			78.9589				Oligomycin A 100 µM	39.7601			10.0655						0			37.7226				Oligomycin A 100 µM	15.2948			12.6839						17.5826			20.2917
D		LDH																	CellTox																	MTS
		J2			J2STAT1KO			J2FUT2KO			J4			J4FUT2					J2			J2STAT1KO			J2FUT2KO			J4			J4FUT2					J2			J2STAT1KO			J2FUT2KO			J4			J4FUT2
	Raw PlateReader Values	Technical Replicate 1	Technical Replicate 2	Technical Replicate 3	Technical Replicate 1	Technical Replicate 2	Technical Replicate 3	Technical Replicate 1	Technical Replicate 2	Technical Replicate 3	Technical Replicate 1	Technical Replicate 2	Technical Replicate 3	Technical Replicate 1	Technical Replicate 2	Technical Replicate 3		Raw PlateReader Values	Technical Replicate 1	Technical Replicate 2	Technical Replicate 3	Technical Replicate 1	Technical Replicate 2	Technical Replicate 3	Technical Replicate 1	Technical Replicate 2	Technical Replicate 3	Technical Replicate 1	Technical Replicate 2	Technical Replicate 3	Technical Replicate 1	Technical Replicate 2	Technical Replicate 3		Raw PlateReader Values	Technical Replicate 1	Technical Replicate 2	Technical Replicate 3	Technical Replicate 1	Technical Replicate 2	Technical Replicate 3	Technical Replicate 1	Technical Replicate 2	Technical Replicate 3	Technical Replicate 1	Technical Replicate 2	Technical Replicate 3	Technical Replicate 1	Technical Replicate 2
	Lysed Cells	1.4561	1.4326	1.5374	1.0307	1.046	1.2				2.0661	1.8806	2.0949	2.0318	1.6278	1.9072		Lysed Cells	2060.74	2383.4	2104.89	1398.15	1310.92	777.872				1609.38	2009.71	2131.01	1617.93	1689.97	1244.64		Background Media	0.1952	0.2	0.199
	Untreated Cells	0.4804	0.483	0.4888	0.4298	0.4333	0.4275				0.4862	0.4882	0.5076	0.4222	0.4383	0.4201		Untreated Cells	213.001	205.456	190.42	210.634	199.848	186.905				221.58	214.928	201.2	203.121	266.081	126.988		Untreated Cells	1.5221	1.4467	1.4813	1.4403	1.4012	1.4433				1.36	1.4882	1.4865	1.4174	1.4088
	1% Ethanol	0.4934	0.477	0.4783	0.4268	0.4253	0.4207				0.465	0.5097	0.5095	0.419	0.4372	0.4318		1% Ethanol	228.007	227.139	229.595	212.785	220.483	214.734				241.035	225.32	238.914	204.849	263.379	161.31		1% Ethanol	1.4575	1.4592	1.4533	1.4423	1.4341	1.4267				1.3907	1.5007	1.4535	1.3517	1.4248
	Digitonin 60 ug/mL	0.7651	0.9308	0.7993	0.7607	0.6385	0.6485				1.04	0.877	0.9494	0.5979	0.6131	0.592		Digitonin 60 ug/mL	827.386	936.253	800.886	699.403	741.097	721.46				1038.89	1005.12	1009.68	1031.47	1030.84	671.509		Digitonin 60 ug/mL	1.4119	1.2633	1.2225	1.0687	0.974	1.0145				1.1113	1.2824	1.3236	1.0116	0.9522
	Average Untreated Cells	0.484067			0.4302						0.494			0.426867				Average Untreated Cells	202.959			199.129						212.569			198.73				Average Background Media	0.198067
	Subtracted Background of Untreated Cells																	Subtracted Background of Untreated Cells																	Subtracted Background Media
	Lysed Cells	0.972033	0.948533	1.05333	0.6005	0.6158	0.7698				1.5721	1.3866	1.6009	1.60493	1.20093	1.48033		Lysed Cells	1857.78	2180.44	1901.93	1199.02	1111.79	578.743				1396.82	1797.14	1918.44	1419.2	1491.24	1045.91
	Untreated Cells	-0.00366667	-0.00106667	0.00473333	-0.0004	0.0031	-0.0027				-0.0078	-0.0058	0.0136	-0.00466667	0.0114333	-0.00676667		Untreated Cells	10.042	2.497	-12.539	11.505	0.719	-12.224				9.01067	2.35867	-11.3693	4.391	67.351	-71.742		Untreated Cells	1.32403	1.24863	1.28323	1.24223	1.20313	1.24523				1.16193	1.29013	1.28843	1.21933	1.21073
	1% Ethanol	0.00933333	-0.00706667	-0.00576667	-0.0034	-0.0049	-0.0095				-0.029	0.0157	0.0155	-0.00786667	0.0103333	0.00493333		1% Ethanol	25.048	24.18	26.636	13.656	21.354	15.605				28.4657	12.7507	26.3447	6.119	64.649	-37.42		1% Ethanol	1.25943	1.26113	1.25523	1.24423	1.23603	1.22863				1.19263	1.30263	1.25543	1.15363	1.22673
	Digitonin 60 ug/mL	0.281033	0.446733	0.315233	0.3305	0.2083	0.2183				0.546	0.383	0.4554	0.171033	0.186233	0.165133		Digitonin 60 ug/mL	624.427	733.294	597.927	500.274	541.968	522.331				826.317	792.55	797.114	832.742	832.105	472.779		Digitonin 60 ug/mL	1.21383	1.06523	1.02443	0.870633	0.775933	0.816433				0.913233	1.08433	1.12553	0.813533	0.754133
	Average Lysed Control	0.9913			0.662033						1.51987			1.42873				Average Lysed Control	1980.05			963.185						1704.13			1318.79				Average Untreated Cells	1.2853			1.2302						1.24683			1.23157
	% Cytotoxicity																	% Cytotoxicity																	% Viability
	1% Ethanol	0.941525	-0.712869	-0.581728	-0.513569	-0.740144	-1.43497				-1.90806	1.03299	1.01983	-0.550604	0.723251	0.345294		1% Ethanol	1.26502	1.22118	1.34522	1.4178	2.21702	1.62015				1.67039	0.748221	1.54593	0.463988	4.90216	-2.83746		1% Ethanol	97.9875	98.1198	97.6607	101.141	100.474	99.8726				95.653	104.475	100.69	93.672	99.6075
	Digitonin 60 ug/mL	28.35	45.0654	31.8	49.922	31.4637	32.9742				35.9242	25.1996	29.9632	11.971	13.0349	11.558		Digitonin 60 ug/mL	31.5359	37.0341	30.1976	51.9396	56.2683	54.2296				48.489	46.5075	46.7753	63.1446	63.0963	35.8496		Digitonin 60 ug/mL	94.4397	82.8782	79.7038	70.7717	63.0738	66.3659				73.2442	86.967	90.2714	66.0568	61.2337
	Correction for Out of Bounds																	Correction for Out of Bounds																	Correction for Out of Bounds
	1% Ethanol	0.941525	0	0	0	0	0				0	1.03299	1.01983	0	0.723251	0.345294		1% Ethanol	1.26502	1.22118	1.34522	1.4178	2.21702	1.62015				1.67039	0.748221	1.54593	0.463988	4.90216	0		1% Ethanol	97.9875	98.1198	97.6607	100	100	99.8726				95.653	100	100	93.672	99.6075
	Digitonin 60 ug/mL	28.35	45.0654	31.8	49.922	31.4637	32.9742				35.9242	25.1996	29.9632	11.971	13.0349	11.558		Digitonin 60 ug/mL	31.5359	37.0341	30.1976	51.9396	56.2683	54.2296				48.489	46.5075	46.7753	63.1446	63.0963	35.8496		Digitonin 60 ug/mL	94.4397	82.8782	79.7038	70.7717	63.0738	66.3659				73.2442	86.967	90.2714	66.0568	61.2337
	100-%Cytotoxicity																	100-%Cytotoxicity
	1% Ethanol	99.0585	100	100	100	100	100				100	98.967	98.9802	100	99.2767	99.6547		1% Ethanol	98.735	98.7788	98.6548	98.5822	97.783	98.3799				98.3296	99.2518	98.4541	99.536	95.0978	100
	Digitonin 60 ug/mL	71.65	54.9346	68.2	50.078	68.5363	67.0258				64.0758	74.8004	70.0368	88.029	86.9651	88.442		Digitonin 60 ug/mL	68.4641	62.9659	69.8024	48.0604	43.7317	45.7704				51.511	53.4925	53.2247	36.8554	36.9037	64.1504
	Average 100-%Cytotoxicity																	Average 100-%Cytotoxicity																	Average %Viability
	1% Ethanol	99.6862			100						99.3157			99.6438				1% Ethanol	98.7229			98.2483						98.6785			98.2113				1% Ethanol	97.9227			99.9575						98.551			97.7599
	Digitonin 60 ug/mL	64.9282			61.8801						69.6377			87.812				Digitonin 60 ug/mL	67.0775			45.8542						52.7427			45.9698				Digitonin 60 ug/mL	85.6739			66.7371						83.4942			65.3774
[truncated: 17 more columns]

## Sheet: Plotted Data
		Nitazoxanide 80 µM
	A	J2		J2 STAT1-/-		J2 FUT2-/-		J4		J4 FUT2-/-/FUT2
	LDH	22.7677	51.8636			7.50814	80.2074	5.29203	5.29203	59.7397	70.5322
	CellTox	16.9282	31.067			27.581	6.24431	3.02597	3.02597	29.2547	32.4978
	MTS	27.6059	20.4429			21.4312	43.456	17.852	17.852	17.1091	22.5971
	CellTiter-Glo	22.7677	51.8636			16.7585	10.2774	14.0898	14.0898	14.2564	12.1262
		Auranofin 100 µM
	B	J2		J2 STAT1-/-		J2 FUT2-/-		J4		J4 FUT2-/-/FUT2
	LDH	40.5764	36.6877	28.0355	26.7893			35.7874	37.763	81.8487	69.362
	CellTox	32.3351	3.10726	74.036	50.708			59.4947	46.4369	37.3704	50.2431
	MTS	19.3034	11.6266	15.1703	7.99681			91.9975	19.3461	33.5828	13.695
	CellTiter-Glo	0.0318322	0.0693763	0.0415807	0.0456544			0.0555754	0.0876969	0.0512857	0.0699033
		Oligomycin A 100 µM
	C	J2		J2 STAT1-/-		J2 FUT2-/-		J4		J4 FUT2-/-/FUT2
	LDH	0	25.2476	0	22.4998			0	20.1358	52.4922	78.9589
	CellTox	39.1092	39.7601	24.7195	10.0655			27.205	0	27.8914	37.7226
	MTS	20.6327	15.2948	19.6865	12.6839			31.7888	17.5826	22.5809	20.2917
	CellTiter-Glo	1.80337	1.59014	1.62417	1.27433			5.81128	4.23529	2.67812	2.9404
		Digitonin 60 mg/mL
	D	J2		J2 STAT1-/-		J2 FUT2-/-		J4		J4 FUT2-/-/FUT2
	LDH	57.6141	64.9282	65.2837	61.8801			64.9194	69.6377	53.1942	87.812
	CellTox	42.011	67.0775	22.02	45.8542			5.83969	52.7427	31.9953	45.9698
	MTS	46.8452	85.6739	42.6541	66.7371			45.7846	83.4942	50.7158	65.3774
	CellTiter-Glo	17.2096	88.333	23.6056	71.5806			32.0351	86.6885	27.4084	50.9966
