# Supplementary material for: Divergent responses of human intestinal organoid monolayers using commercial in vitro cytotoxicity assays
Source: PLoS One. 2024 Jun 10;19(6):e0304526. doi: 10.1371/journal.pone.0304526 (PMC11164375; doi:10.1371/journal.pone.0304526)
Supplement: S1 Data — (ZIP) [file pone.0304526.s002.zip › Minimal Data/S2 Fig.xlsx]

## Sheet: Experiment 1
	J2			LDH												CellTox												MTS												CellTiter-Glo
			Raw PlateReader Values	Technical Replicate 1	Technical Replicate 2	Technical Replicate 3	Technical Replicate 4	Technical Replicate 5	Technical Replicate 6	Technical Replicate 7	Technical Replicate 8	Technical Replicate 9	Technical Replicate 10		Raw PlateReader Values	Technical Replicate 1	Technical Replicate 2	Technical Replicate 3	Technical Replicate 4	Technical Replicate 5	Technical Replicate 6	Technical Replicate 7	Technical Replicate 8	Technical Replicate 9	Technical Replicate 10			Technical Replicate 1	Technical Replicate 2	Technical Replicate 3	Technical Replicate 4	Technical Replicate 5	Technical Replicate 6	Technical Replicate 7	Technical Replicate 8	Technical Replicate 9	Technical Replicate 10			Technical Replicate 1	Technical Replicate 2	Technical Replicate 3	Technical Replicate 4	Technical Replicate 5	Technical Replicate 6	Technical Replicate 7	Technical Replicate 8	Technical Replicate 9	Technical Replicate 10
			Lysed Cells	3.891	2.209	3.538	3.888	2.987	3.974	3.708	3.926	3.909	3.147		Lysed Cells	33710	27999	28966	44273	30529	37446	18168	26474	38710	22938		Background Media	0.404	0.388	0.369									Background Media	5	6	3
			Untreated Cells	0.311	0.256	0.286	0.251	0.285	0.317	0.288	0.296	0.394	0.214		Untreated Cells	11952	17332	14019	11839	12778	9883	18568	14345	18735	12121		Untreated Cells	2.002	1.9	2.253	1.792	1.857	2.445	2.37	2.306	2.362	1		Untreated Cells	40719	30045	47356	50854	33271	42302	59271	64763	89450	49888
			1% DMSO	0.331	0.433	0.34	0.336	0.336	0.385	0.321	0.37	0.348	0.304		1% DMSO	14089	11844	13109	16759	11977	12724	15836	12935	11187	12018		1% DMSO	1.807	1.66	2.223	1.485	2.217	2.365	2.238	2.026	2.106	1.813		1% DMSO	60106	33401	47226	50458	30416	57156	54847	46128	64101	40306
			Ritonavir 1.5 µM	0.256	0.294	0.319	0.388	0.352	0.418	0.36	0.437	0.412	0.332		Ritonavir 1.5 µM	14740	15968	17788	20194	10310	14726	17949	10109	19754	13986		Ritonavir 1.5 µM	1.796	1.712	1.88	0.83	1.865	2.256	2.376	2.207	2.192	1.96		Ritonavir 1.5 µM	49836	27610	52289	96049	45900	57883	82080	47403	66404	55563
			Ritonavir 5 µM	0.417	0.413	0.492	0.388	0.476	0.599	0.336	0.534	0.621	0.539		Ritonavir 5 µM	15988	15668	18871	14030	13981	19138	18177	15195	17943	12621		Ritonavir 5 µM	1.927	1.831	0.781	0.622	2.048	2.521	2.153	1.206	2.081	1.071		Ritonavir 5 µM	44276	49655	49305	54509	51848	61986	82906	55974	104188	40022
			Ritonavir 15.8 µM	0.755	1.046	0.972	1.019	1.052	1.107	1.058	1.391	1.347	0.873		Ritonavir 15.8 µM	22582	18076	18775	14899	14615	22091	20670	18547	23645	10123		Ritonavir 15.8 µM	1.859	1.534	0.731	1.43	1.938	1.827	2.34	0.864	1.973	1.686		Ritonavir 15.8 µM	37570	47224	34783	47185	41877	71520	76268	67160	77544	25855
			Ritonavir 50 µM	2.447	1.833	2.424	2.24	1.285	1.792	1.961	1.766	2.42	2.583		Ritonavir 50 µM	25324	25326	23513	31457	46667	31492	30332	20539	32631	14171		Ritonavir 50 µM	1.331	1.064	0.614	0.641	1.238	1.326	1.293	1.123	1.456	1.137		Ritonavir 50 µM	20635	18902	36449	43061	70529	41737	48686	34232	51958	22349
			Ritonavir 158 µM	1.827	1.823	2.315	2.743	0.682	2.139	1.762	2.039	2.075	1.445		Ritonavir 158 µM	31139	28714	28328	27139	27359	32162	35577	23923	22759	14770		Ritonavir 158 µM	0.72	0.812	0.655	0.77	0.759	0.767	0.642	0.678	0.697	0.671		Ritonavir 158 µM	3291	4401	6897	14816	3996	6196	4018	3509	8308	4931
			Average Untreated Cells	0.2898												14157.2											Average Media	0.387											Average Media	4.66667
			Subtracted Background of Untreated Cells												Subtracted Background of Untreated Cells												Subtracted Background of Untreated Cells												Subtracted Background of Untreated Cells
			Lysed Cells	3.6012	1.9192	3.2482	3.5982	2.6972	3.6842	3.4182	3.6362	3.6192	2.8572		Lysed Cells	19552.8	13841.8	14808.8	30115.8	16371.8	23288.8	4010.8	12316.8	24552.8	8780.8
			Untreated Cells	0.0212	-0.0338	-0.0038	-0.0388	-0.0048	0.0272	-0.0018	0.0062	0.1042	-0.0758		Untreated Cells	-2205.2	3174.8	-138.2	-2318.2	-1379.2	-4274.2	4410.8	187.8	4577.8	-2036.2		Untreated Cells	1.615	1.513	1.866	1.405	1.47	2.058	1.983	1.919	1.975	0.613		Untreated Cells	40714.3	30040.3	47351.3	50849.3	33266.3	42297.3	59266.3	64758.3	89445.3	49883.3
			1% DMSO	0.0412	0.1432	0.0502	0.0462	0.0462	0.0952	0.0312	0.0802	0.0582	0.0142		1% DMSO	-68.2	-2313.2	-1048.2	2601.8	-2180.2	-1433.2	1678.8	-1222.2	-2970.2	-2139.2		1% DMSO	1.42	1.273	1.836	1.098	1.83	1.978	1.851	1.639	1.719	1.426		1% DMSO	60101.3	33396.3	47221.3	50453.3	30411.3	57151.3	54842.3	46123.3	64096.3	40301.3
			Ritonavir 1.5 µM	-0.0338	0.0042	0.0292	0.0982	0.0622	0.1282	0.0702	0.1472	0.1222	0.0422		Ritonavir 1.5 µM	582.8	1810.8	3630.8	6036.8	-3847.2	568.8	3791.8	-4048.2	5596.8	-171.2		Ritonavir 1.5 µM	1.409	1.325	1.493	0.443	1.478	1.869	1.989	1.82	1.805	1.573		Ritonavir 1.5 µM	49831.3	27605.3	52284.3	96044.3	45895.3	57878.3	82075.3	47398.3	66399.3	55558.3
			Ritonavir 5 µM	0.1272	0.1232	0.2022	0.0982	0.1862	0.3092	0.0462	0.2442	0.3312	0.2492		Ritonavir 5 µM	1830.8	1510.8	4713.8	-127.2	-176.2	4980.8	4019.8	1037.8	3785.8	-1536.2		Ritonavir 5 µM	1.54	1.444	0.394	0.235	1.661	2.134	1.766	0.819	1.694	0.684		Ritonavir 5 µM	44271.3	49650.3	49300.3	54504.3	51843.3	61981.3	82901.3	55969.3	104183	40017.3
			Ritonavir 15.8 µM	0.4652	0.7562	0.6822	0.7292	0.7622	0.8172	0.7682	1.1012	1.0572	0.5832		Ritonavir 15.8 µM	8424.8	3918.8	4617.8	741.8	457.8	7933.8	6512.8	4389.8	9487.8	-4034.2		Ritonavir 15.8 µM	1.472	1.147	0.344	1.043	1.551	1.44	1.953	0.477	1.586	1.299		Ritonavir 15.8 µM	37565.3	47219.3	34778.3	47180.3	41872.3	71515.3	76263.3	67155.3	77539.3	25850.3
			Ritonavir 50 µM	2.1572	1.5432	2.1342	1.9502	0.9952	1.5022	1.6712	1.4762	2.1302	2.2932		Ritonavir 50 µM	11166.8	11168.8	9355.8	17299.8	32509.8	17334.8	16174.8	6381.8	18473.8	13.8		Ritonavir 50 µM	0.944	0.677	0.227	0.254	0.851	0.939	0.906	0.736	1.069	0.75		Ritonavir 50 µM	20630.3	18897.3	36444.3	43056.3	70524.3	41732.3	48681.3	34227.3	51953.3	22344.3
			Ritonavir 158 µM	1.5372	1.5332	2.0252	2.4532	0.3922	1.8492	1.4722	1.7492	1.7852	1.1552		Ritonavir 158 µM	16981.8	14556.8	14170.8	12981.8	13201.8	18004.8	21419.8	9765.8	8601.8	612.8		Ritonavir 158 µM	0.333	0.425	0.268	0.383	0.372	0.38	0.255	0.291	0.31	0.284		Ritonavir 158 µM	3286.33	4396.33	6892.33	14811.3	3991.33	6191.33	4013.33	3504.33	8303.33	4926.33
			Average Lysed Control	3.2279											Average Lysed Control	16764.1											Average Untreated Cells Control	1.6417											Average Untreated Cells Control	50787.2
			% Cytotoxicity												% Cytotoxicity												% Viability												% Viability
			1% DMSO	1.27637	4.43632	1.55519	1.43127	1.43127	2.94929	0.966573	2.48459	1.80303	0.439914		1% DMSO	-0.406822	-13.7985	-6.25265	15.5201	-13.0052	-8.54922	10.0143	-7.29058	-17.7176	-12.7606		1% DMSO	86.4957	77.5416	111.835	66.8819	111.47	120.485	112.749	99.8355	104.709	86.8612		1% DMSO	118.339	65.7573	92.9787	99.3426	59.8799	112.531	107.984	90.8168	126.206	79.3533
			Ritonavir 1.5 µM	-1.04712	0.130116	0.904613	3.04223	1.92695	3.97162	2.17479	4.56024	3.78574	1.30735		Ritonavir 1.5 µM	3.47648	10.8017	21.6582	36.0103	-22.949	3.39296	22.6186	-24.148	33.3856	-1.02123		Ritonavir 1.5 µM	85.8257	80.709	90.9423	26.9842	90.0286	113.845	121.155	110.861	109.947	95.8153		Ritonavir 1.5 µM	98.1178	54.3549	102.948	189.111	90.3679	113.962	161.606	93.3273	130.74	109.394
			Ritonavir 5 µM	3.94064	3.81672	6.26413	3.04223	5.76846	9.57898	1.43127	7.56529	10.2605	7.72019		Ritonavir 5 µM	10.921	9.01212	28.1184	-0.758764	-1.05106	29.7111	23.9786	6.19061	22.5828	-9.16363		Ritonavir 5 µM	93.8052	87.9576	23.9995	14.3144	101.176	129.987	107.571	49.8873	103.186	41.6641		Ritonavir 5 µM	87.1702	97.7614	97.0723	107.319	102.079	122.041	163.233	110.204	205.137	78.7941
			Ritonavir 15.8 µM	14.4118	23.427	21.1345	22.5905	23.6129	25.3168	23.7988	34.1151	32.7519	18.0675		Ritonavir 15.8 µM	50.255	23.3761	27.5458	4.42493	2.73084	47.3261	38.8497	26.1857	56.5959	-24.0645		Ritonavir 15.8 µM	89.6632	69.8666	20.9539	63.5317	94.4752	87.714	118.962	29.0552	96.6072	79.1253		Ritonavir 15.8 µM	73.9661	92.9748	68.4785	92.898	82.4466	140.814	150.162	132.229	152.675	50.8993
			Ritonavir 50 µM	66.8298	47.8082	66.1173	60.417	30.8312	46.538	51.7736	45.7325	65.9934	71.0431		Ritonavir 50 µM	66.6114	66.6233	55.8085	103.196	193.925	103.404	96.4848	38.0683	110.199	0.0823188		Ritonavir 50 µM	57.5014	41.2377	13.8271	15.4718	51.8365	57.1968	55.1867	44.8316	65.1154	45.6844		Ritonavir 50 µM	40.6211	37.2088	71.7588	84.7779	138.862	82.1709	95.8535	67.3936	102.296	43.996
			Ritonavir 158 µM	47.6223	47.4984	62.7405	75.9999	12.1503	57.288	45.6086	54.19	55.3053	35.788		Ritonavir 158 µM	101.299	86.8332	84.5306	77.4381	78.7504	107.401	127.772	58.2542	51.3108	3.65543		Ritonavir 158 µM	20.2839	25.8878	16.3245	23.3295	22.6594	23.1467	15.5327	17.7255	18.8829	17.2991		Ritonavir 158 µM	6.47079	8.65637	13.571	29.1635	7.85893	12.1907	7.90225	6.90003	16.3493	9.69994
			Correction for Out of Bounds												Correction for Out of Bounds												Correction for Out of Bounds												Correction for Out of Bounds
			1% DMSO	1.27637	4.43632	1.55519	1.43127	1.43127	2.94929	0.966573	2.48459	1.80303	0.439914		1% DMSO	0	0	0	15.5201	0	0	10.0143	0	0	0		1% DMSO	86.4957	77.5416	100	66.8819	100	100	100	99.8355	100	86.8612		1% DMSO	100	65.7573	92.9787	99.3426	59.8799	100	100	90.8168	100	79.3533
			Ritonavir 1.5 µM	0	0.130116	0.904613	3.04223	1.92695	3.97162	2.17479	4.56024	3.78574	1.30735		Ritonavir 1.5 µM	3.47648	10.8017	21.6582	36.0103	0	3.39296	22.6186	0	33.3856	0		Ritonavir 1.5 µM	85.8257	80.709	90.9423	26.9842	90.0286	100	100	100	100	95.8153		Ritonavir 1.5 µM	98.1178	54.3549	100	100	90.3679	100	100	93.3273	100	100
			Ritonavir 5 µM	3.94064	3.81672	6.26413	3.04223	5.76846	9.57898	1.43127	7.56529	10.2605	7.72019		Ritonavir 5 µM	10.921	9.01212	28.1184	0	0	29.7111	23.9786	6.19061	22.5828	0		Ritonavir 5 µM	93.8052	87.9576	23.9995	14.3144	100	100	100	49.8873	100	41.6641		Ritonavir 5 µM	87.1702	97.7614	97.0723	100	100	100	100	100	100	78.7941
			Ritonavir 15.8 µM	14.4118	23.427	21.1345	22.5905	23.6129	25.3168	23.7988	34.1151	32.7519	18.0675		Ritonavir 15.8 µM	50.255	23.3761	27.5458	4.42493	2.73084	47.3261	38.8497	26.1857	56.5959	0		Ritonavir 15.8 µM	89.6632	69.8666	20.9539	63.5317	94.4752	87.714	100	29.0552	96.6072	79.1253		Ritonavir 15.8 µM	73.9661	92.9748	68.4785	92.898	82.4466	100	100	100	100	50.8993
			Ritonavir 50 µM	66.8298	47.8082	66.1173	60.417	30.8312	46.538	51.7736	45.7325	65.9934	71.0431		Ritonavir 50 µM	66.6114	66.6233	55.8085	100	100	100	96.4848	38.0683	100	0.0823188		Ritonavir 50 µM	57.5014	41.2377	13.8271	15.4718	51.8365	57.1968	55.1867	44.8316	65.1154	45.6844		Ritonavir 50 µM	40.6211	37.2088	71.7588	84.7779	100	82.1709	95.8535	67.3936	100	43.996
			Ritonavir 158 µM	47.6223	47.4984	62.7405	75.9999	12.1503	57.288	45.6086	54.19	55.3053	35.788		Ritonavir 158 µM	100	86.8332	84.5306	77.4381	78.7504	100	100	58.2542	51.3108	3.65543		Ritonavir 158 µM	20.2839	25.8878	16.3245	23.3295	22.6594	23.1467	15.5327	17.7255	18.8829	17.2991		Ritonavir 158 µM	6.47079	8.65637	13.571	29.1635	7.85893	12.1907	7.90225	6.90003	16.3493	9.69994
			100-%Cytotoxicity												100-%Cytotoxicity
			1% DMSO	98.7236	95.5637	98.4448	98.5687	98.5687	97.0507	99.0334	97.5154	98.197	99.5601		1% DMSO	100	100	100	84.4799	100	100	89.9857	100	100	100
			Ritonavir 1.5 µM	100	99.8699	99.0954	96.9578	98.0731	96.0284	97.8252	95.4398	96.2143	98.6926		Ritonavir 1.5 µM	96.5235	89.1983	78.3418	63.9897	100	96.607	77.3814	100	66.6144	100
			Ritonavir 5 µM	96.0594	96.1833	93.7359	96.9578	94.2315	90.421	98.5687	92.4347	89.7395	92.2798		Ritonavir 5 µM	89.079	90.9879	71.8816	100	100	70.2889	76.0214	93.8094	77.4172	100
			Ritonavir 15.8 µM	85.5882	76.573	78.8655	77.4095	76.3871	74.6832	76.2012	65.8849	67.2481	81.9325		Ritonavir 15.8 µM	49.745	76.6239	72.4542	95.5751	97.2692	52.6739	61.1503	73.8143	43.4041	100
			Ritonavir 50 µM	33.1702	52.1918	33.8827	39.583	69.1688	53.462	48.2264	54.2675	34.0066	28.9569		Ritonavir 50 µM	33.3886	33.3767	44.1915	0	0	0	3.51525	61.9317	0	99.9177
			Ritonavir 158 µM	52.3777	52.5016	37.2595	24.0001	87.8497	42.712	54.3914	45.81	44.6947	64.212		Ritonavir 158 µM	0	13.1668	15.4694	22.5619	21.2496	0	0	41.7458	48.6892	96.3446
			Average 100-%Cytotoxicity												Average 100-%Cytotoxicity												Average Corrected % Viability												Average Corrected % Viability
			1% DMSO	98.1226											1% DMSO	97.4466											1% DMSO	91.7616											1% DMSO	88.8129
			Ritonavir 1.5 µM	97.8196											Ritonavir 1.5 µM	86.8656											Ritonavir 1.5 µM	87.0305											Ritonavir 1.5 µM	93.6168
			Ritonavir 5 µM	94.0612											Ritonavir 5 µM	86.9485											Ritonavir 5 µM	71.1628											Ritonavir 5 µM	96.0798
			Ritonavir 15.8 µM	76.0773											Ritonavir 15.8 µM	72.271											Ritonavir 15.8 µM	73.0992											Ritonavir 15.8 µM	86.1663
			Ritonavir 50 µM	44.6916											Ritonavir 50 µM	27.6321											Ritonavir 50 µM	44.7889											Ritonavir 50 µM	72.3781
			Ritonavir 158 µM	50.5809											Ritonavir 158 µM	25.9227											Ritonavir 158 µM	20.1072											Ritonavir 158 µM	11.8763
	J2STAT1KO			LDH												CellTox												MTS												CellTiter-Glo
			Raw PlateReader Values	Technical Replicate 1	Technical Replicate 2	Technical Replicate 3	Technical Replicate 4	Technical Replicate 5	Technical Replicate 6	Technical Replicate 7	Technical Replicate 8	Technical Replicate 9	Technical Replicate 10		Raw PlateReader Values	Technical Replicate 1	Technical Replicate 2	Technical Replicate 3	Technical Replicate 4	Technical Replicate 5	Technical Replicate 6	Technical Replicate 7	Technical Replicate 8	Technical Replicate 9	Technical Replicate 10			Technical Replicate 1	Technical Replicate 2	Technical Replicate 3	Technical Replicate 4	Technical Replicate 5	Technical Replicate 6	Technical Replicate 7	Technical Replicate 8	Technical Replicate 9	Technical Replicate 10			Technical Replicate 1	Technical Replicate 2	Technical Replicate 3	Technical Replicate 4	Technical Replicate 5	Technical Replicate 6	Technical Replicate 7	Technical Replicate 8	Technical Replicate 9	Technical Replicate 10
			Lysed Cells	3.296	3.288	3.45	3.937	2.875	3.643	2.77	2.645	3.527	3.438		Lysed Cells	40418	36871	35511	46789	39873	40264	30718	32941	40294	37027		Background Media	0.416	0.407	0.382									Background Media	5	6	4
			Untreated Cells	0.207	0.226	0.211	0.221	0.207	0.219	0.199	0.216	0.225	0.226		Untreated Cells	21452	19523	18103	18851	19696	17341	22017	13396	14788	16189		Untreated Cells	2.05	2.273	1.183	2.409	2.308	2.313	1.708	2.276	2.571	1.89		Untreated Cells	84687	81140	81892	100007	111107	80356	69448	62660	70863	82648
			1% DMSO	0.259	0.219	0.221	0.213	0.302	0.209	0.198	0.31	0.222	0.198		1% DMSO	20092	26326	24884	22049	23422	17336	13706	17904	19776	22239		1% DMSO	2.286	2.326	2.02	2.212	1.524	1.377	2.419	3.087	2.464	1.7		1% DMSO	100005	113980	93365	107884	132632	78107	64818	61451	90662	108259
			Ritonavir 1.5 µM	0.21	0.199	0.212	0.219	0.201	0.231	0.214	0.192	0.196	0.234		Ritonavir 1.5 µM	19350	12178	21122	23958	20527	17026	21786	20035	22170	27611		Ritonavir 1.5 µM	1.092	1.85	2.039	1.993	1.645	2.455	1.657	2.086	2.108	1.827		Ritonavir 1.5 µM	108944	75849	101261	125668	102739	86550	94755	91610	85886	132618
			Ritonavir 5 µM	0.268	0.246	0.258	0.29	0.275	0.344	0.231	0.233	0.246	0.307		Ritonavir 5 µM	21050	20898	18922	19195	24015	13715	19901	16974	18922	19489		Ritonavir 5 µM	2.356	1.736	2.3	2.347	2.475	1.94	1.786	1.764	2.582	2.11		Ritonavir 5 µM	108471	134119	108925	117838	126769	50586	78841	91220	115182	114654
			Ritonavir 15.8 µM	0.572	0.851	0.407	0.582	0.957	0.757	0.943	0.331	0.727	0.921		Ritonavir 15.8 µM	21172	20921	27640	33406	26647	16960	18362	22043	18632	19628		Ritonavir 15.8 µM	2.21	1.855	2.127	2.37	2.511	2.42	1.219	1.544	2.352	1.323		Ritonavir 15.8 µM	89428	96827	122370	127879	144425	67949	78869	92907	104593	88773
			Ritonavir 50 µM	0.922	1.666	0.507	1.273	1.396	0.781	1.434	1.279	1.493	1.683		Ritonavir 50 µM	28718	22283	33166	28405	33268	47773	25579	31571	34470	42363		Ritonavir 50 µM	1.449	1.568	1.338	1.616	1.476	1.275	0.991	1.684	1.935	1.809		Ritonavir 50 µM	61138	49432	43380	74995	68475	95096	50847	44450	86745	82937
			Ritonavir 158 µM	1.845	1.595	1.046	1.829	1.162	1.503	1.452	0.914	1.534	1.441		Ritonavir 158 µM	37207	37534	38334	28049	32979	31821	31771	35706	35355	27801		Ritonavir 158 µM	0.718	0.727	1.131	1.153	0.888	1.152	0.878	0.932	1.192	0.755		Ritonavir 158 µM	19804	16523	21712	15865	25774	15026	22774	13782	15185	12437
			Average Untreated Cells	0.2157												18135.6											Average Media	0.401667											Average Media	5
			Subtracted Background of Untreated Cells												Subtracted Background of Untreated Cells												Subtracted Background of Untreated Cells												Subtracted Background of Untreated Cells
			Lysed Cells	3.0803	3.0723	3.2343	3.7213	2.6593	3.4273	2.5543	2.4293	3.3113	3.2223		Lysed Cells	22282.4	18735.4	17375.4	28653.4	21737.4	22128.4	12582.4	14805.4	22158.4	18891.4
			Untreated Cells	-0.0087	0.0103	-0.0047	0.0053	-0.0087	0.0033	-0.0167	0.0003	0.0093	0.0103		Untreated Cells	3316.4	1387.4	-32.6	715.4	1560.4	-794.6	3881.4	-4739.6	-3347.6	-1946.6		Untreated Cells	1.64833	1.87133	0.781333	2.00733	1.90633	1.91133	1.30633	1.87433	2.16933	1.48833		Untreated Cells	84682	81135	81887	100002	111102	80351	69443	62655	70858	82643
			1% DMSO	0.0433	0.0033	0.0053	-0.0027	0.0863	-0.0067	-0.0177	0.0943	0.0063	-0.0177		1% DMSO	1956.4	8190.4	6748.4	3913.4	5286.4	-799.6	-4429.6	-231.6	1640.4	4103.4		1% DMSO	1.88433	1.92433	1.61833	1.81033	1.12233	0.975333	2.01733	2.68533	2.06233	1.29833		1% DMSO	100000	113975	93360	107879	132627	78102	64813	61446	90657	108254
			Ritonavir 1.5 µM	-0.0057	-0.0167	-0.0037	0.0033	-0.0147	0.0153	-0.0017	-0.0237	-0.0197	0.0183		Ritonavir 1.5 µM	1214.4	-5957.6	2986.4	5822.4	2391.4	-1109.6	3650.4	1899.4	4034.4	9475.4		Ritonavir 1.5 µM	0.690333	1.44833	1.63733	1.59133	1.24333	2.05333	1.25533	1.68433	1.70633	1.42533		Ritonavir 1.5 µM	108939	75844	101256	125663	102734	86545	94750	91605	85881	132613
			Ritonavir 5 µM	0.0523	0.0303	0.0423	0.0743	0.0593	0.1283	0.0153	0.0173	0.0303	0.0913		Ritonavir 5 µM	2914.4	2762.4	786.4	1059.4	5879.4	-4420.6	1765.4	-1161.6	786.4	1353.4		Ritonavir 5 µM	1.95433	1.33433	1.89833	1.94533	2.07333	1.53833	1.38433	1.36233	2.18033	1.70833		Ritonavir 5 µM	108466	134114	108920	117833	126764	50581	78836	91215	115177	114649
			Ritonavir 15.8 µM	0.3563	0.6353	0.1913	0.3663	0.7413	0.5413	0.7273	0.1153	0.5113	0.7053		Ritonavir 15.8 µM	3036.4	2785.4	9504.4	15270.4	8511.4	-1175.6	226.4	3907.4	496.4	1492.4		Ritonavir 15.8 µM	1.80833	1.45333	1.72533	1.96833	2.10933	2.01833	0.817333	1.14233	1.95033	0.921333		Ritonavir 15.8 µM	89423	96822	122365	127874	144420	67944	78864	92902	104588	88768
			Ritonavir 50 µM	0.7063	1.4503	0.2913	1.0573	1.1803	0.5653	1.2183	1.0633	1.2773	1.4673		Ritonavir 50 µM	10582.4	4147.4	15030.4	10269.4	15132.4	29637.4	7443.4	13435.4	16334.4	24227.4		Ritonavir 50 µM	1.04733	1.16633	0.936333	1.21433	1.07433	0.873333	0.589333	1.28233	1.53333	1.40733		Ritonavir 50 µM	61133	49427	43375	74990	68470	95091	50842	44445	86740	82932
			Ritonavir 158 µM	1.6293	1.3793	0.8303	1.6133	0.9463	1.2873	1.2363	0.6983	1.3183	1.2253		Ritonavir 158 µM	19071.4	19398.4	20198.4	9913.4	14843.4	13685.4	13635.4	17570.4	17219.4	9665.4		Ritonavir 158 µM	0.316333	0.325333	0.729333	0.751333	0.486333	0.750333	0.476333	0.530333	0.790333	0.353333		Ritonavir 158 µM	19799	16518	21707	15860	25769	15021	22769	13777	15180	12432
			Average Lysed Control	3.0712											Average Lysed Control	19935											Average Untreated Cells Control	1.69643											Average Untreated Cells Control	82475.8
			% Cytotoxicity												% Cytotoxicity												% Viability												% Viability
			1% DMSO	1.40987	0.10745	0.172571	-0.0879135	2.80998	-0.218156	-0.576322	3.07046	0.205132	-0.576322		1% DMSO	9.8139	41.0855	33.852	19.6308	26.5182	-4.01104	-22.2202	-1.16178	8.22874	20.5839		1% DMSO	111.076	113.434	95.3962	106.714	66.1584	57.4932	118.916	158.293	121.569	76.5331		1% DMSO	121.248	138.192	113.197	130.801	160.807	94.6969	78.5843	74.5019	109.92	131.255
			Ritonavir 1.5 µM	-0.185595	-0.543761	-0.120474	0.10745	-0.47864	0.498177	-0.055353	-0.771685	-0.641443	0.595858		Ritonavir 1.5 µM	6.0918	-29.8851	14.9807	29.2069	11.996	-5.56609	18.3115	9.52797	20.2378	47.5315		Ritonavir 1.5 µM	40.6932	85.3752	96.5162	93.8046	73.291	121.038	73.9984	99.2867	100.584	84.0194		Ritonavir 1.5 µM	132.086	91.9591	122.771	152.363	124.563	104.934	114.882	111.069	104.129	160.79
			Ritonavir 5 µM	1.70292	0.986585	1.37731	2.41925	1.93084	4.17752	0.498177	0.563298	0.986585	2.97278		Ritonavir 5 µM	14.6195	13.857	3.94482	5.31427	29.4929	-22.1751	8.85578	-5.82694	3.94482	6.78906		Ritonavir 5 µM	115.202	78.6552	111.901	114.672	122.217	90.6804	81.6026	80.3057	128.525	100.701		Ritonavir 5 µM	131.513	162.61	132.063	142.87	153.698	61.3283	95.5868	110.596	139.649	139.009
			Ritonavir 15.8 µM	11.6013	20.6857	6.22884	11.9269	24.1371	17.625	23.6813	3.75423	16.6482	22.965		Ritonavir 15.8 µM	15.2315	13.9724	47.677	76.601	42.6958	-5.89717	1.13569	19.6007	2.49009	7.48633		Ritonavir 15.8 µM	106.596	85.6699	101.704	116.028	124.339	118.975	48.1795	67.3374	114.967	54.31		Ritonavir 15.8 µM	108.423	117.394	148.365	155.044	175.106	82.3805	95.6208	112.642	126.811	107.629
			Ritonavir 50 µM	22.9975	47.2226	9.48489	34.4263	38.4312	18.4065	39.6685	34.6216	41.5896	47.7761		Ritonavir 50 µM	53.0845	20.8046	75.397	51.5144	75.9087	148.67	37.3383	67.396	81.9383	121.532		Ritonavir 50 µM	61.7374	68.7521	55.1942	71.5816	63.3289	51.4806	34.7396	75.59	90.3857	82.9584		Ritonavir 50 µM	74.1223	59.9291	52.5912	90.9236	83.0183	115.296	61.6447	53.8885	105.17	100.553
			Ritonavir 158 µM	53.0509	44.9108	27.035	52.53	30.8121	41.9152	40.2546	22.737	42.9246	39.8965		Ritonavir 158 µM	95.6679	97.3083	101.321	49.7286	74.459	68.6501	68.3993	88.1384	86.3777	48.4846		Ritonavir 158 µM	18.647	19.1775	42.9922	44.289	28.668	44.2301	28.0785	31.2617	46.5879	20.828		Ritonavir 158 µM	24.0058	20.0277	26.3192	19.2299	31.2443	18.2126	27.6069	16.7043	18.4054	15.0735
			Correction for Out of Bounds												Correction for Out of Bounds												Correction for Out of Bounds												Correction for Out of Bounds
			1% DMSO	1.40987	0.10745	0.172571	0	2.80998	0	0	3.07046	0.205132	0		1% DMSO	9.8139	41.0855	33.852	19.6308	26.5182	0	0	0	8.22874	20.5839		1% DMSO	100	100	95.3962	100	66.1584	57.4932	100	100	100	76.5331		1% DMSO	100	100	100	100	100	94.6969	78.5843	74.5019	100	100
			Ritonavir 1.5 µM	0	0	0	0.10745	0	0.498177	0	0	0	0.595858		Ritonavir 1.5 µM	6.0918	0	14.9807	29.2069	11.996	0	18.3115	9.52797	20.2378	47.5315		Ritonavir 1.5 µM	40.6932	85.3752	96.5162	93.8046	73.291	100	73.9984	99.2867	100	84.0194		Ritonavir 1.5 µM	100	91.9591	100	100	100	100	100	100	100	100
			Ritonavir 5 µM	1.70292	0.986585	1.37731	2.41925	1.93084	4.17752	0.498177	0.563298	0.986585	2.97278		Ritonavir 5 µM	14.6195	13.857	3.94482	5.31427	29.4929	0	8.85578	0	3.94482	6.78906		Ritonavir 5 µM	100	78.6552	100	100	100	90.6804	81.6026	80.3057	100	100		Ritonavir 5 µM	100	100	100	100	100	61.3283	95.5868	100	100	100
			Ritonavir 15.8 µM	11.6013	20.6857	6.22884	11.9269	24.1371	17.625	23.6813	3.75423	16.6482	22.965		Ritonavir 15.8 µM	15.2315	13.9724	47.677	76.601	42.6958	0	1.13569	19.6007	2.49009	7.48633		Ritonavir 15.8 µM	100	85.6699	100	100	100	100	48.1795	67.3374	100	54.31		Ritonavir 15.8 µM	100	100	100	100	100	82.3805	95.6208	100	100	100
			Ritonavir 50 µM	22.9975	47.2226	9.48489	34.4263	38.4312	18.4065	39.6685	34.6216	41.5896	47.7761		Ritonavir 50 µM	53.0845	20.8046	75.397	51.5144	75.9087	100	37.3383	67.396	81.9383	100		Ritonavir 50 µM	61.7374	68.7521	55.1942	71.5816	63.3289	51.4806	34.7396	75.59	90.3857	82.9584		Ritonavir 50 µM	74.1223	59.9291	52.5912	90.9236	83.0183	100	61.6447	53.8885	100	100
			Ritonavir 158 µM	53.0509	44.9108	27.035	52.53	30.8121	41.9152	40.2546	22.737	42.9246	39.8965		Ritonavir 158 µM	95.6679	97.3083	100	49.7286	74.459	68.6501	68.3993	88.1384	86.3777	48.4846		Ritonavir 158 µM	18.647	19.1775	42.9922	44.289	28.668	44.2301	28.0785	31.2617	46.5879	20.828		Ritonavir 158 µM	24.0058	20.0277	26.3192	19.2299	31.2443	18.2126	27.6069	16.7043	18.4054	15.0735
			100-%Cytotoxicity												100-%Cytotoxicity
			1% DMSO	98.5901	99.8926	99.8274	100	97.19	100	100	96.9295	99.7949	100		1% DMSO	90.1861	58.9145	66.148	80.3692	73.4818	100	100	100	91.7713	79.4161
			Ritonavir 1.5 µM	100	100	100	99.8926	100	99.5018	100	100	100	99.4041		Ritonavir 1.5 µM	93.9082	100	85.0193	70.7931	88.004	100	81.6885	90.472	79.7622	52.4685
			Ritonavir 5 µM	98.2971	99.0134	98.6227	97.5808	98.0692	95.8225	99.5018	99.4367	99.0134	97.0272		Ritonavir 5 µM	85.3805	86.143	96.0552	94.6857	70.5071	100	91.1442	100	96.0552	93.2109
			Ritonavir 15.8 µM	88.3987	79.3143	93.7712	88.0731	75.8629	82.375	76.3187	96.2458	83.3518	77.035		Ritonavir 15.8 µM	84.7685	86.0276	52.323	23.399	57.3042	100	98.8643	80.3993	97.5099	92.5137
			Ritonavir 50 µM	77.0025	52.7774	90.5151	65.5737	61.5688	81.5935	60.3315	65.3784	58.4104	52.2239		Ritonavir 50 µM	46.9155	79.1954	24.603	48.4856	24.0913	0	62.6617	32.604	18.0617	0
			Ritonavir 158 µM	46.9491	55.0892	72.965	47.47	69.1879	58.0848	59.7454	77.263	57.0754	60.1035		Ritonavir 158 µM	4.33208	2.69175	0	50.2714	25.541	31.3499	31.6007	11.8616	13.6223	51.5154
			Average 100-%Cytotoxicity												Average 100-%Cytotoxicity												Average Corrected % Viability												Average Corrected % Viability
			1% DMSO	99.2225											1% DMSO	84.0287											1% DMSO	89.5581											1% DMSO	94.7783
			Ritonavir 1.5 µM	99.8799											Ritonavir 1.5 µM	84.2116											Ritonavir 1.5 µM	84.6985											Ritonavir 1.5 µM	99.1959
			Ritonavir 5 µM	98.2385											Ritonavir 5 µM	91.3182											Ritonavir 5 µM	93.1244											Ritonavir 5 µM	95.6915
			Ritonavir 15.8 µM	84.0746											Ritonavir 15.8 µM	77.311											Ritonavir 15.8 µM	85.5497											Ritonavir 15.8 µM	97.8001
			Ritonavir 50 µM	66.5375											Ritonavir 50 µM	33.6618											Ritonavir 50 µM	65.5748											Ritonavir 50 µM	77.6118
			Ritonavir 158 µM	60.3933											Ritonavir 158 µM	22.2786											Ritonavir 158 µM	32.476											Ritonavir 158 µM	21.683
	J4			LDH												CellTox												MTS												CellTiter-Glo
			Raw PlateReader Values	Technical Replicate 1	Technical Replicate 2	Technical Replicate 3	Technical Replicate 4	Technical Replicate 5	Technical Replicate 6	Technical Replicate 7	Technical Replicate 8	Technical Replicate 9	Technical Replicate 10		Raw PlateReader Values	Technical Replicate 1	Technical Replicate 2	Technical Replicate 3	Technical Replicate 4	Technical Replicate 5	Technical Replicate 6	Technical Replicate 7	Technical Replicate 8	Technical Replicate 9	Technical Replicate 10			Technical Replicate 1	Technical Replicate 2	Technical Replicate 3	Technical Replicate 4	Technical Replicate 5	Technical Replicate 6	Technical Replicate 7	Technical Replicate 8	Technical Replicate 9	Technical Replicate 10			Technical Replicate 1	Technical Replicate 2	Technical Replicate 3	Technical Replicate 4	Technical Replicate 5	Technical Replicate 6	Technical Replicate 7	Technical Replicate 8	Technical Replicate 9	Technical Replicate 10
			Lysed Cells	3.2	3.478	3.096	2.085	2.734	3.789	3.412	2.968	3.094	3.822		Lysed Cells	21619	28839	24327	27433	27506	26392	28516	21931	26237	20560		Background Media	0.433	0.426	0.398									Background Media	5	6	5
			Untreated Cells	0.234	0.307	0.282	0.27	0.195	0.237	0.204	0.233	0.29	0.292		Untreated Cells	8790	13234	11445	14704	12835	11654	13625	17306	8091	12960		Untreated Cells	1.992	1.671	1.954	2.119	1.715	2.261	1.669	2.021	1.178	1.037		Untreated Cells	45317	58787	47118	67580	61689	50539	63076	89098	54308	89067
			1% DMSO	0.314	0.248	0.269	0.306	0.36	0.256	0.267	0.265	0.348	0.303		1% DMSO	11882	9086	8114	10717	12119	11075	11997	10591	13307	12577		1% DMSO	1.804	1.641	1.511	2.291	1.063	1.735	1.384	1.737	1.595	1.179		1% DMSO	49687	39470	51110	52007	63725	47078	54640	62682	65692	66269
			Ritonavir 1.5 µM	0.255	0.307	0.287	0.348	0.277	0.22	0.537	0.292	0.368	0.347		Ritonavir 1.5 µM	11612	12982	13982	11853	12092	11331	11755	11532	13494	10129		Ritonavir 1.5 µM	1.089	1.686	1.473	1.517	1.629	1.46	1.488	1.433	1.686	1.275		Ritonavir 1.5 µM	41000	39008	42933	49796	54521	50879	46687	59185	72412	66357
			Ritonavir 5 µM	0.168	0.169	0.167	0.171	0.167	0.17	0.171	0.174	0.177	0.178		Ritonavir 5 µM	11154	15016	11986	14739	15521	16438	10438	8211	14561	11722		Ritonavir 5 µM	1.666	1.621	1.272	1.157	1.638	0.906	1.245	1.067	2.119	0.761		Ritonavir 5 µM	56163	49328	53353	54128	44400	61251	52942	46170	80720	74789
			Ritonavir 15.8 µM	0.864	0.801	0.839	0.714	0.825	0.737	0.476	0.86	0.706	0.767		Ritonavir 15.8 µM	17406	15855	13259	17317	15404	14829	18222	15650	19024	13274		Ritonavir 15.8 µM	1.606	1.617	1.43	1.816	2.021	1.768	1.207	1.948	1.686	1.105		Ritonavir 15.8 µM	42463	44149	31718	55084	57086	39114	66816	60383	54122	47688
			Ritonavir 50 µM	1.611	1.587	1.177	1.333	1.738	1.306	1.756	1.478	1.684	1.47		Ritonavir 50 µM	25025	26685	25050	27079	27279	27466	22489	24487	25228	19094		Ritonavir 50 µM	1.012	1.007	0.818	1.206	0.955	0.919	1.046	1.039	1.131	0.621		Ritonavir 50 µM	25734	27979	29992	20603	32436	43630	21783	24627	39364	24545
			Ritonavir 158 µM	1.86	1.956	1.249	1.894	1.079	1.311	1.978	1.622	1.243	0.821		Ritonavir 158 µM	23208	26268	26523	23274	30244	29330	24402	19818	30120	24424		Ritonavir 158 µM	0.812	0.859	0.812	0.674	0.9	0.892	0.726	0.911	0.852	0.632		Ritonavir 158 µM	10006	15424	8248	13786	10623	14253	8668	7964	9467	11898
			Average Untreated Cells	0.2544												12464.4											Average Media	0.419											Average Media	5.33333
			Subtracted Background of Untreated Cells												Subtracted Background of Untreated Cells												Subtracted Background of Untreated Cells												Subtracted Background of Untreated Cells
			Lysed Cells	2.9456	3.2236	2.8416	1.8306	2.4796	3.5346	3.1576	2.7136	2.8396	3.5676		Lysed Cells	9154.6	16374.6	11862.6	14968.6	15041.6	13927.6	16051.6	9466.6	13772.6	8095.6
			Untreated Cells	-0.0204	0.0526	0.0276	0.0156	-0.0594	-0.0174	-0.0504	-0.0214	0.0356	0.0376		Untreated Cells	-3674.4	769.6	-1019.4	2239.6	370.6	-810.4	1160.6	4841.6	-4373.4	495.6		Untreated Cells	1.573	1.252	1.535	1.7	1.296	1.842	1.25	1.602	0.759	0.618		Untreated Cells	45311.7	58781.7	47112.7	67574.7	61683.7	50533.7	63070.7	89092.7	54302.7	89061.7
			1% DMSO	0.0596	-0.0064	0.0146	0.0516	0.1056	0.0016	0.0126	0.0106	0.0936	0.0486		1% DMSO	-582.4	-3378.4	-4350.4	-1747.4	-345.4	-1389.4	-467.4	-1873.4	842.6	112.6		1% DMSO	1.385	1.222	1.092	1.872	0.644	1.316	0.965	1.318	1.176	0.76		1% DMSO	49681.7	39464.7	51104.7	52001.7	63719.7	47072.7	54634.7	62676.7	65686.7	66263.7
			Ritonavir 1.5 µM	0.0006	0.0526	0.0326	0.0936	0.0226	-0.0344	0.2826	0.0376	0.1136	0.0926		Ritonavir 1.5 µM	-852.4	517.6	1517.6	-611.4	-372.4	-1133.4	-709.4	-932.4	1029.6	-2335.4		Ritonavir 1.5 µM	0.67	1.267	1.054	1.098	1.21	1.041	1.069	1.014	1.267	0.856		Ritonavir 1.5 µM	40994.7	39002.7	42927.7	49790.7	54515.7	50873.7	46681.7	59179.7	72406.7	66351.7
			Ritonavir 5 µM	-0.0864	-0.0854	-0.0874	-0.0834	-0.0874	-0.0844	-0.0834	-0.0804	-0.0774	-0.0764		Ritonavir 5 µM	-1310.4	2551.6	-478.4	2274.6	3056.6	3973.6	-2026.4	-4253.4	2096.6	-742.4		Ritonavir 5 µM	1.247	1.202	0.853	0.738	1.219	0.487	0.826	0.648	1.7	0.342		Ritonavir 5 µM	56157.7	49322.7	53347.7	54122.7	44394.7	61245.7	52936.7	46164.7	80714.7	74783.7
			Ritonavir 15.8 µM	0.6096	0.5466	0.5846	0.4596	0.5706	0.4826	0.2216	0.6056	0.4516	0.5126		Ritonavir 15.8 µM	4941.6	3390.6	794.6	4852.6	2939.6	2364.6	5757.6	3185.6	6559.6	809.6		Ritonavir 15.8 µM	1.187	1.198	1.011	1.397	1.602	1.349	0.788	1.529	1.267	0.686		Ritonavir 15.8 µM	42457.7	44143.7	31712.7	55078.7	57080.7	39108.7	66810.7	60377.7	54116.7	47682.7
			Ritonavir 50 µM	1.3566	1.3326	0.9226	1.0786	1.4836	1.0516	1.5016	1.2236	1.4296	1.2156		Ritonavir 50 µM	12560.6	14220.6	12585.6	14614.6	14814.6	15001.6	10024.6	12022.6	12763.6	6629.6		Ritonavir 50 µM	0.593	0.588	0.399	0.787	0.536	0.5	0.627	0.62	0.712	0.202		Ritonavir 50 µM	25728.7	27973.7	29986.7	20597.7	32430.7	43624.7	21777.7	24621.7	39358.7	24539.7
			Ritonavir 158 µM	1.6056	1.7016	0.9946	1.6396	0.8246	1.0566	1.7236	1.3676	0.9886	0.5666		Ritonavir 158 µM	10743.6	13803.6	14058.6	10809.6	17779.6	16865.6	11937.6	7353.6	17655.6	11959.6		Ritonavir 158 µM	0.393	0.44	0.393	0.255	0.481	0.473	0.307	0.492	0.433	0.213		Ritonavir 158 µM	10000.7	15418.7	8242.67	13780.7	10617.7	14247.7	8662.67	7958.67	9461.67	11892.7
			Average Lysed Control	2.9134											Average Lysed Control	12871.6											Average Untreated Cells Control	1.3427											Average Untreated Cells Control	62652.6
			% Cytotoxicity												% Cytotoxicity												% Viability												% Viability
			1% DMSO	2.04572	-0.219675	0.501133	1.77113	3.62463	0.0549187	0.432484	0.363836	3.21274	1.66815		1% DMSO	-4.52469	-26.2469	-33.7984	-13.5756	-2.68343	-10.7943	-3.63125	-14.5545	6.54619	0.874794		1% DMSO	103.15	91.0107	81.3287	139.421	47.9631	98.0115	71.8701	98.1604	87.5847	56.6024		1% DMSO	79.2971	62.9897	81.5684	83.0001	101.703	75.1329	87.2026	100.038	104.843	105.764
			Ritonavir 1.5 µM	0.0205945	1.80545	1.11897	3.21274	0.775726	-1.18075	9.70001	1.29059	3.89922	3.17842		Ritonavir 1.5 µM	-6.62233	4.02126	11.7903	-4.74999	-2.89319	-8.80543	-5.51136	-7.24385	7.99901	-18.1438		Ritonavir 1.5 µM	49.8995	94.3621	78.4985	81.7755	90.1169	77.5303	79.6157	75.5195	94.3621	63.7521		Ritonavir 1.5 µM	65.4317	62.2523	68.517	79.4711	87.0127	81.1997	74.5088	94.4569	115.569	105.904
			Ritonavir 5 µM	-2.96561	-2.93128	-2.99993	-2.86263	-2.99993	-2.89696	-2.86263	-2.75966	-2.65669	-2.62237		Ritonavir 5 µM	-10.1806	19.8235	-3.71671	17.6715	23.7469	30.8711	-15.7432	-33.0448	16.2886	-5.76774		Ritonavir 5 µM	92.8726	89.5211	63.5287	54.9639	90.7872	36.2702	61.5178	48.261	126.611	25.4711		Ritonavir 5 µM	89.6335	78.7241	85.1484	86.3854	70.8585	97.7544	84.4924	73.6836	128.829	119.362
			Ritonavir 15.8 µM	20.924	18.7616	20.0659	15.7754	19.5854	16.5648	7.60623	20.7867	15.5008	17.5946		Ritonavir 15.8 µM	38.3915	26.3417	6.17328	37.7001	22.8379	18.3707	44.731	24.7491	50.9618	6.28982		Ritonavir 15.8 µM	88.404	89.2232	75.296	104.044	119.312	100.469	58.6877	113.875	94.3621	51.0911		Ritonavir 15.8 µM	67.7668	70.4579	50.6167	87.9113	91.1067	62.4215	106.637	96.369	86.3758	76.1065
			Ritonavir 50 µM	46.5642	45.7404	31.6675	37.022	50.9233	36.0953	51.5412	41.999	49.0698	41.7244		Ritonavir 50 µM	97.5838	110.48	97.7781	113.541	115.095	116.548	77.8815	93.4041	99.1609	51.5056		Ritonavir 50 µM	44.1647	43.7924	29.7162	58.6132	39.9196	37.2384	46.697	46.1756	53.0275	15.0443		Ritonavir 50 µM	41.0656	44.6489	47.8618	32.876	51.7627	69.6295	34.7594	39.2987	62.8205	39.1679
			Ritonavir 158 µM	55.1109	58.406	34.1388	56.2779	28.3037	36.2669	59.1611	46.9417	33.9329	19.4481		Ritonavir 158 µM	83.4675	107.241	109.222	83.9802	138.13	131.03	92.7437	57.1304	137.167	92.9146		Ritonavir 158 µM	29.2694	32.7698	29.2694	18.9916	35.8233	35.2275	22.8644	36.6426	32.2485	15.8636		Ritonavir 158 µM	15.9621	24.6098	13.1562	21.9954	16.9469	22.7408	13.8265	12.7029	15.1018	18.9819
			Correction for Out of Bounds												Correction for Out of Bounds												Correction for Out of Bounds												Correction for Out of Bounds
			1% DMSO	2.04572	0	0.501133	1.77113	3.62463	0.0549187	0.432484	0.363836	3.21274	1.66815		1% DMSO	0	0	0	0	0	0	0	0	6.54619	0.874794		1% DMSO	100	91.0107	81.3287	100	47.9631	98.0115	71.8701	98.1604	87.5847	56.6024		1% DMSO	79.2971	62.9897	81.5684	83.0001	100	75.1329	87.2026	100	100	100
			Ritonavir 1.5 µM	0.0205945	1.80545	1.11897	3.21274	0.775726	0	9.70001	1.29059	3.89922	3.17842		Ritonavir 1.5 µM	0	4.02126	11.7903	0	0	0	0	0	7.99901	0		Ritonavir 1.5 µM	49.8995	94.3621	78.4985	81.7755	90.1169	77.5303	79.6157	75.5195	94.3621	63.7521		Ritonavir 1.5 µM	65.4317	62.2523	68.517	79.4711	87.0127	81.1997	74.5088	94.4569	100	100
			Ritonavir 5 µM	0	0	0	0	0	0	0	0	0	0		Ritonavir 5 µM	0	19.8235	0	17.6715	23.7469	30.8711	0	0	16.2886	0		Ritonavir 5 µM	92.8726	89.5211	63.5287	54.9639	90.7872	36.2702	61.5178	48.261	100	25.4711		Ritonavir 5 µM	89.6335	78.7241	85.1484	86.3854	70.8585	97.7544	84.4924	73.6836	100	100
			Ritonavir 15.8 µM	20.924	18.7616	20.0659	15.7754	19.5854	16.5648	7.60623	20.7867	15.5008	17.5946		Ritonavir 15.8 µM	38.3915	26.3417	6.17328	37.7001	22.8379	18.3707	44.731	24.7491	50.9618	6.28982		Ritonavir 15.8 µM	88.404	89.2232	75.296	100	100	100	58.6877	100	94.3621	51.0911		Ritonavir 15.8 µM	67.7668	70.4579	50.6167	87.9113	91.1067	62.4215	100	96.369	86.3758	76.1065
			Ritonavir 50 µM	46.5642	45.7404	31.6675	37.022	50.9233	36.0953	51.5412	41.999	49.0698	41.7244		Ritonavir 50 µM	97.5838	100	97.7781	100	100	100	77.8815	93.4041	99.1609	51.5056		Ritonavir 50 µM	44.1647	43.7924	29.7162	58.6132	39.9196	37.2384	46.697	46.1756	53.0275	15.0443		Ritonavir 50 µM	41.0656	44.6489	47.8618	32.876	51.7627	69.6295	34.7594	39.2987	62.8205	39.1679
			Ritonavir 158 µM	55.1109	58.406	34.1388	56.2779	28.3037	36.2669	59.1611	46.9417	33.9329	19.4481		Ritonavir 158 µM	83.4675	100	100	83.9802	100	100	92.7437	57.1304	100	92.9146		Ritonavir 158 µM	29.2694	32.7698	29.2694	18.9916	35.8233	35.2275	22.8644	36.6426	32.2485	15.8636		Ritonavir 158 µM	15.9621	24.6098	13.1562	21.9954	16.9469	22.7408	13.8265	12.7029	15.1018	18.9819
			100-%Cytotoxicity												100-%Cytotoxicity
			1% DMSO	97.9543	100	99.4989	98.2289	96.3754	99.9451	99.5675	99.6362	96.7873	98.3318		1% DMSO	100	100	100	100	100	100	100	100	93.4538	99.1252
			Ritonavir 1.5 µM	99.9794	98.1945	98.881	96.7873	99.2243	100	90.3	98.7094	96.1008	96.8216		Ritonavir 1.5 µM	100	95.9787	88.2097	100	100	100	100	100	92.001	100
			Ritonavir 5 µM	100	100	100	100	100	100	100	100	100	100		Ritonavir 5 µM	100	80.1765	100	82.3285	76.2531	69.1289	100	100	83.7114	100
			Ritonavir 15.8 µM	79.076	81.2384	79.9341	84.2246	80.4146	83.4352	92.3938	79.2133	84.4992	82.4054		Ritonavir 15.8 µM	61.6085	73.6583	93.8267	62.2999	77.1621	81.6293	55.269	75.2509	49.0382	93.7102
			Ritonavir 50 µM	53.4358	54.2596	68.3325	62.978	49.0767	63.9047	48.4588	58.001	50.9302	58.2756		Ritonavir 50 µM	2.41617	0	2.22195	0	0	0	22.1185	6.59592	0.839057	48.4944
			Ritonavir 158 µM	44.8891	41.594	65.8612	43.7221	71.6963	63.7331	40.8389	53.0583	66.0671	80.5519		Ritonavir 158 µM	16.5325	0	0	16.0198	0	0	7.25629	42.8696	0	7.08537
			Average 100-%Cytotoxicity												Average 100-%Cytotoxicity												Average Corrected % Viability												Average Corrected % Viability
			1% DMSO	98.6325											1% DMSO	99.2579											1% DMSO	83.2531											1% DMSO	86.9191
			Ritonavir 1.5 µM	97.4998											Ritonavir 1.5 µM	97.6189											Ritonavir 1.5 µM	78.5432											Ritonavir 1.5 µM	81.285
			Ritonavir 5 µM	100											Ritonavir 5 µM	89.1599											Ritonavir 5 µM	66.3194											Ritonavir 5 µM	86.668
			Ritonavir 15.8 µM	82.6835											Ritonavir 15.8 µM	72.3453											Ritonavir 15.8 µM	85.7064											Ritonavir 15.8 µM	78.9132
			Ritonavir 50 µM	56.7653											Ritonavir 50 µM	8.26859											Ritonavir 50 µM	41.4389											Ritonavir 50 µM	46.3891
			Ritonavir 158 µM	57.2012											Ritonavir 158 µM	8.97635											Ritonavir 158 µM	28.897											Ritonavir 158 µM	17.6024
	J4FUT2			LDH												CellTox												MTS												CellTiter-Glo
			Raw PlateReader Values	Technical Replicate 1	Technical Replicate 2	Technical Replicate 3	Technical Replicate 4	Technical Replicate 5	Technical Replicate 6	Technical Replicate 7	Technical Replicate 8	Technical Replicate 9	Technical Replicate 10		Raw PlateReader Values	Technical Replicate 1	Technical Replicate 2	Technical Replicate 3	Technical Replicate 4	Technical Replicate 5	Technical Replicate 6	Technical Replicate 7	Technical Replicate 8	Technical Replicate 9	Technical Replicate 10			Technical Replicate 1	Technical Replicate 2	Technical Replicate 3	Technical Replicate 4	Technical Replicate 5	Technical Replicate 6	Technical Replicate 7	Technical Replicate 8	Technical Replicate 9	Technical Replicate 10			Technical Replicate 1	Technical Replicate 2	Technical Replicate 3	Technical Replicate 4	Technical Replicate 5	Technical Replicate 6	Technical Replicate 7	Technical Replicate 8	Technical Replicate 9	Technical Replicate 10
			Lysed Cells	1.958	1.872	1.538	1.962	1.34	2.977	2.27	2.166	2.585	2.142		Lysed Cells	24203	30274	28379	25844	27572	31548	8996	28251	31852	24748		Background Media	0.439	0.431	0.4									Background Media	4	5	4
			Untreated Cells	0.206	0.207	0.201	0.174	0.181	0.182	0.191	0.25	0.21	0.177		Untreated Cells	8996	16313	10861	12914	12493	10428	10431	15753	16469	9691		Untreated Cells	1.912	1.255	1.249	1.574	1.227	1.801	0.988	1.766	2.294	0.79		Untreated Cells	31715	63640	58812	67475	53381	29084	44345	54055	66853	32111
			1% DMSO	0.184	0.174	0.242	0.187	0.18	0.197	0.239	0.182	0.165	0.121		1% DMSO	10348	15971	16622	12375	11879	10142	7464	18196	14106	12115		1% DMSO	1.185	1.104	0.945	1.633	1.149	1.659	1.256	1.528	2.121	1.075		1% DMSO	28892	62632	55094	49681	57527	41986	44377	73058	56573	53301
			Ritonavir 1.5 µM	0.181	0.188	0.202	0.181	0.185	0.189	0.192	0.224	0.2	0.197		Ritonavir 1.5 µM	12747	15127	16821	21018	13400	14995	11717	17005	18547	14186		Ritonavir 1.5 µM	1.51	1.135	1.401	1.67	0.916	1.198	1.143	1.06	1.85	0.746		Ritonavir 1.5 µM	52347	54813	58273	65647	61871	54285	41375	54717	84395	63789
			Ritonavir 5 µM	0.211	0.182	0.174	0.196	0.212	0.209	0.229	0.22	0.232	0.198		Ritonavir 5 µM	12414	10805	11153	13756	12859	13805	7297	14935	18253	15885		Ritonavir 5 µM	2.028	0.882	0.791	0.941	1.198	1.372	0.972	1.128	2.223	0.733		Ritonavir 5 µM	46713	47204	55345	38761	56104	39520	31806	69055	75063	68189
			Ritonavir 15.8 µM	0.765	0.264	0.275	0.297	0.319	0.354	0.295	0.743	0.412	0.221		Ritonavir 15.8 µM	17653	20796	17727	18429	22262	19796	12278	22189	15796	18586		Ritonavir 15.8 µM	0.86	1.313	0.771	1.163	1.301	1.072	1.792	1.081	1.679	0.564		Ritonavir 15.8 µM	42181	45397	54996	56087	50465	47019	35273	53591	36552	62857
			Ritonavir 50 µM	0.58	0.868	0.314	0.607	0.551	0.813	0.646	0.718	0.728	0.459		Ritonavir 50 µM	25245	19754	21405	23964	15247	17252	19058	26491	22341	20682		Ritonavir 50 µM	0.957	0.665	0.852	0.879	0.8	0.907	0.9	0.722	0.975	0.731		Ritonavir 50 µM	22733	14652	20801	21757	20140	30986	25355	28179	23344	30717
			Ritonavir 158 µM	0.863	0.593	0.507	0.674	0.657	0.781	0.896	0.75	0.977	0.44		Ritonavir 158 µM	21809	26434	28696	23782	23844	29070	27941	29100	28072	25217		Ritonavir 158 µM	0.622	0.627	0.675	0.685	0.603	0.714	0.72	0.68	0.735	0.519		Ritonavir 158 µM	3536	5070	7079	6304	5518	4658	7184	5029	5066	6849
			Average Untreated Cells	0.1979												12434.9											Average Media	0.423333											Average Media	4.33333
			Subtracted Background of Untreated Cells												Subtracted Background of Untreated Cells												Subtracted Background of Untreated Cells												Subtracted Background of Untreated Cells
			Lysed Cells	1.7601	1.6741	1.3401	1.7641	1.1421	2.7791	2.0721	1.9681	2.3871	1.9441		Lysed Cells	11768.1	17839.1	15944.1	13409.1	15137.1	19113.1	-3438.9	15816.1	19417.1	12313.1
			Untreated Cells	0.0081	0.0091	0.0031	-0.0239	-0.0169	-0.0159	-0.0069	0.0521	0.0121	-0.0209		Untreated Cells	-3438.9	3878.1	-1573.9	479.1	58.1	-2006.9	-2003.9	3318.1	4034.1	-2743.9		Untreated Cells	1.48867	0.831667	0.825667	1.15067	0.803667	1.37767	0.564667	1.34267	1.87067	0.366667		Untreated Cells	31710.7	63635.7	58807.7	67470.7	53376.7	29079.7	44340.7	54050.7	66848.7	32106.7
			1% DMSO	-0.0139	-0.0239	0.0441	-0.0109	-0.0179	-0.0009	0.0411	-0.0159	-0.0329	-0.0769		1% DMSO	-2086.9	3536.1	4187.1	-59.9	-555.9	-2292.9	-4970.9	5761.1	1671.1	-319.9		1% DMSO	0.761667	0.680667	0.521667	1.20967	0.725667	1.23567	0.832667	1.10467	1.69767	0.651667		1% DMSO	28887.7	62627.7	55089.7	49676.7	57522.7	41981.7	44372.7	73053.7	56568.7	53296.7
			Ritonavir 1.5 µM	-0.0169	-0.0099	0.0041	-0.0169	-0.0129	-0.0089	-0.0059	0.0261	0.0021	-0.0009		Ritonavir 1.5 µM	312.1	2692.1	4386.1	8583.1	965.1	2560.1	-717.9	4570.1	6112.1	1751.1		Ritonavir 1.5 µM	1.08667	0.711667	0.977667	1.24667	0.492667	0.774667	0.719667	0.636667	1.42667	0.322667		Ritonavir 1.5 µM	52342.7	54808.7	58268.7	65642.7	61866.7	54280.7	41370.7	54712.7	84390.7	63784.7
			Ritonavir 5 µM	0.0131	-0.0159	-0.0239	-0.0019	0.0141	0.0111	0.0311	0.0221	0.0341	0.0001		Ritonavir 5 µM	-20.9	-1629.9	-1281.9	1321.1	424.1	1370.1	-5137.9	2500.1	5818.1	3450.1		Ritonavir 5 µM	1.60467	0.458667	0.367667	0.517667	0.774667	0.948667	0.548667	0.704667	1.79967	0.309667		Ritonavir 5 µM	46708.7	47199.7	55340.7	38756.7	56099.7	39515.7	31801.7	69050.7	75058.7	68184.7
			Ritonavir 15.8 µM	0.5671	0.0661	0.0771	0.0991	0.1211	0.1561	0.0971	0.5451	0.2141	0.0231		Ritonavir 15.8 µM	5218.1	8361.1	5292.1	5994.1	9827.1	7361.1	-156.9	9754.1	3361.1	6151.1		Ritonavir 15.8 µM	0.436667	0.889667	0.347667	0.739667	0.877667	0.648667	1.36867	0.657667	1.25567	0.140667		Ritonavir 15.8 µM	42176.7	45392.7	54991.7	56082.7	50460.7	47014.7	35268.7	53586.7	36547.7	62852.7
			Ritonavir 50 µM	0.3821	0.6701	0.1161	0.4091	0.3531	0.6151	0.4481	0.5201	0.5301	0.2611		Ritonavir 50 µM	12810.1	7319.1	8970.1	11529.1	2812.1	4817.1	6623.1	14056.1	9906.1	8247.1		Ritonavir 50 µM	0.533667	0.241667	0.428667	0.455667	0.376667	0.483667	0.476667	0.298667	0.551667	0.307667		Ritonavir 50 µM	22728.7	14647.7	20796.7	21752.7	20135.7	30981.7	25350.7	28174.7	23339.7	30712.7
			Ritonavir 158 µM	0.6651	0.3951	0.3091	0.4761	0.4591	0.5831	0.6981	0.5521	0.7791	0.2421		Ritonavir 158 µM	9374.1	13999.1	16261.1	11347.1	11409.1	16635.1	15506.1	16665.1	15637.1	12782.1		Ritonavir 158 µM	0.198667	0.203667	0.251667	0.261667	0.179667	0.290667	0.296667	0.256667	0.311667	0.0956667		Ritonavir 158 µM	3531.67	5065.67	7074.67	6299.67	5513.67	4653.67	7179.67	5024.67	5061.67	6844.67
			Average Lysed Control	1.8831											Average Lysed Control	13731.8											Average Untreated Cells Control	1.06227											Average Untreated Cells Control	50142.8
			% Cytotoxicity												% Cytotoxicity												% Viability												% Viability
			1% DMSO	-0.738145	-1.26918	2.34188	-0.578833	-0.95056	-0.0477935	2.18257	-0.844352	-1.74712	-4.08369		1% DMSO	-15.1976	25.7512	30.492	-0.436214	-4.04827	-16.6977	-36.1999	41.9544	12.1696	-2.32963		1% DMSO	71.702	64.0768	49.1088	113.876	68.313	116.324	78.3858	103.991	159.815	61.3468		1% DMSO	57.6108	124.899	109.866	99.0705	114.718	83.7243	88.4927	145.691	112.815	106.29
			Ritonavir 1.5 µM	-0.897456	-0.525729	0.217726	-0.897456	-0.685041	-0.472625	-0.313313	1.38601	0.111518	-0.0477935		Ritonavir 1.5 µM	2.27283	19.6049	31.9412	62.5053	7.02821	18.6436	-5.22801	33.2811	44.5106	12.7522		Ritonavir 1.5 µM	102.297	66.9951	92.0359	117.359	46.3788	72.9258	67.7482	59.9347	134.304	30.3753		Ritonavir 1.5 µM	104.387	109.305	116.206	130.912	123.381	108.252	82.5058	109.114	168.301	127.206
			Ritonavir 5 µM	0.695661	-0.844352	-1.26918	-0.100897	0.748765	0.589454	1.65153	1.1736	1.81084	0.00531039		Ritonavir 5 µM	-0.152201	-11.8695	-9.33527	9.62073	3.08845	9.97757	-37.4161	18.2066	42.3695	25.1249		Ritonavir 5 µM	151.061	43.1781	34.6115	48.7323	72.9258	89.3059	51.6506	66.3361	169.418	29.1515		Ritonavir 5 µM	93.1514	94.1306	110.366	77.2926	111.88	78.8063	63.4222	137.708	149.69	135.981
			Ritonavir 15.8 µM	30.1152	3.51017	4.09431	5.2626	6.43089	8.28952	5.15639	28.9469	11.3696	1.2267		Ritonavir 15.8 µM	38.0001	60.8886	38.539	43.6512	71.5645	53.6062	-1.1426	71.0329	24.4768	44.7946		Ritonavir 15.8 µM	41.1071	83.7517	32.7288	69.631	82.6221	61.0644	128.844	61.9116	118.206	13.2421		Ritonavir 15.8 µM	84.1132	90.5268	109.67	111.846	100.634	93.7616	70.3365	106.868	72.8872	125.347
			Ritonavir 50 µM	20.291	35.5849	6.16537	21.7248	18.751	32.6642	23.7959	27.6194	28.1504	13.8654		Ritonavir 50 µM	93.2878	53.3004	65.3236	83.9591	20.4787	35.0799	48.2318	102.362	72.1399	60.0584		Ritonavir 50 µM	50.2385	22.7501	40.354	42.8957	35.4588	45.5316	44.8726	28.116	51.933	28.9632		Ritonavir 50 µM	45.3279	29.2119	41.4749	43.3815	40.1567	61.7869	50.557	56.1889	46.5464	61.2504
			Ritonavir 158 µM	35.3194	20.9814	16.4144	25.2828	24.38	30.9649	37.0718	29.3187	41.3733	12.8565		Ritonavir 158 µM	68.2656	101.947	118.419	82.6337	83.0852	121.143	112.921	121.361	113.875	93.0839		Ritonavir 158 µM	18.7021	19.1728	23.6915	24.6329	16.9135	27.3629	27.9277	24.1622	29.3398	9.0059		Ritonavir 158 µM	7.04322	10.1025	14.109	12.5635	10.9959	9.28083	14.3184	10.0207	10.0945	13.6504
			Correction for Out of Bounds												Correction for Out of Bounds												Correction for Out of Bounds												Correction for Out of Bounds
			1% DMSO	0	0	2.34188	0	0	0	2.18257	0	0	0		1% DMSO	0	25.7512	30.492	0	0	0	0	41.9544	12.1696	0		1% DMSO	71.702	64.0768	49.1088	100	68.313	100	78.3858	100	100	61.3468		1% DMSO	57.6108	100	100	99.0705	100	83.7243	88.4927	100	100	100
			Ritonavir 1.5 µM	0	0	0.217726	0	0	0	0	1.38601	0.111518	0		Ritonavir 1.5 µM	2.27283	19.6049	31.9412	62.5053	7.02821	18.6436	0	33.2811	44.5106	12.7522		Ritonavir 1.5 µM	100	66.9951	92.0359	100	46.3788	72.9258	67.7482	59.9347	100	30.3753		Ritonavir 1.5 µM	100	100	100	100	100	100	82.5058	100	100	100
			Ritonavir 5 µM	0.695661	0	0	0	0.748765	0.589454	1.65153	1.1736	1.81084	0.00531039		Ritonavir 5 µM	0	0	0	9.62073	3.08845	9.97757	0	18.2066	42.3695	25.1249		Ritonavir 5 µM	100	43.1781	34.6115	48.7323	72.9258	89.3059	51.6506	66.3361	100	29.1515		Ritonavir 5 µM	93.1514	94.1306	100	77.2926	100	78.8063	63.4222	100	100	100
			Ritonavir 15.8 µM	30.1152	3.51017	4.09431	5.2626	6.43089	8.28952	5.15639	28.9469	11.3696	1.2267		Ritonavir 15.8 µM	38.0001	60.8886	38.539	43.6512	71.5645	53.6062	0	71.0329	24.4768	44.7946		Ritonavir 15.8 µM	41.1071	83.7517	32.7288	69.631	82.6221	61.0644	100	61.9116	100	13.2421		Ritonavir 15.8 µM	84.1132	90.5268	100	100	100	93.7616	70.3365	100	72.8872	100
			Ritonavir 50 µM	20.291	35.5849	6.16537	21.7248	18.751	32.6642	23.7959	27.6194	28.1504	13.8654		Ritonavir 50 µM	93.2878	53.3004	65.3236	83.9591	20.4787	35.0799	48.2318	100	72.1399	60.0584		Ritonavir 50 µM	50.2385	22.7501	40.354	42.8957	35.4588	45.5316	44.8726	28.116	51.933	28.9632		Ritonavir 50 µM	45.3279	29.2119	41.4749	43.3815	40.1567	61.7869	50.557	56.1889	46.5464	61.2504
			Ritonavir 158 µM	35.3194	20.9814	16.4144	25.2828	24.38	30.9649	37.0718	29.3187	41.3733	12.8565		Ritonavir 158 µM	68.2656	100	100	82.6337	83.0852	100	100	100	100	93.0839		Ritonavir 158 µM	18.7021	19.1728	23.6915	24.6329	16.9135	27.3629	27.9277	24.1622	29.3398	9.0059		Ritonavir 158 µM	7.04322	10.1025	14.109	12.5635	10.9959	9.28083	14.3184	10.0207	10.0945	13.6504
			100-%Cytotoxicity												100-%Cytotoxicity
			1% DMSO	100	100	97.6581	100	100	100	97.8174	100	100	100		1% DMSO	100	74.2488	69.508	100	100	100	100	58.0456	87.8304	100
			Ritonavir 1.5 µM	100	100	99.7823	100	100	100	100	98.614	99.8885	100		Ritonavir 1.5 µM	97.7272	80.3951	68.0588	37.4947	92.9718	81.3564	100	66.7189	55.4894	87.2478
			Ritonavir 5 µM	99.3043	100	100	100	99.2512	99.4105	98.3485	98.8264	98.1892	99.9947		Ritonavir 5 µM	100	100	100	90.3793	96.9115	90.0224	100	81.7934	57.6305	74.8751
			Ritonavir 15.8 µM	69.8848	96.4898	95.9057	94.7374	93.5691	91.7105	94.8436	71.0531	88.6304	98.7733		Ritonavir 15.8 µM	61.9999	39.1114	61.461	56.3488	28.4355	46.3938	100	28.9671	75.5232	55.2054
			Ritonavir 50 µM	79.709	64.4151	93.8346	78.2752	81.249	67.3358	76.2041	72.3806	71.8496	86.1346		Ritonavir 50 µM	6.71216	46.6996	34.6764	16.0409	79.5213	64.9201	51.7682	0	27.8601	39.9416
			Ritonavir 158 µM	64.6806	79.0186	83.5856	74.7172	75.62	69.0351	62.9282	70.6813	58.6267	87.1435		Ritonavir 158 µM	31.7344	0	0	17.3663	16.9148	0	0	0	0	6.91606
			Average 100-%Cytotoxicity												Average 100-%Cytotoxicity												Average Corrected % Viability												Average Corrected % Viability
			1% DMSO	99.5476											1% DMSO	88.9633											1% DMSO	79.2933											1% DMSO	92.8898
			Ritonavir 1.5 µM	99.8285											Ritonavir 1.5 µM	76.746											Ritonavir 1.5 µM	73.6394											Ritonavir 1.5 µM	98.2506
			Ritonavir 5 µM	99.3325											Ritonavir 5 µM	89.1612											Ritonavir 5 µM	63.5892											Ritonavir 5 µM	90.6803
			Ritonavir 15.8 µM	89.5598											Ritonavir 15.8 µM	55.3446											Ritonavir 15.8 µM	64.6059											Ritonavir 15.8 µM	91.1625
			Ritonavir 50 µM	77.1388											Ritonavir 50 µM	36.814											Ritonavir 50 µM	39.1113											Ritonavir 50 µM	47.5883
			Ritonavir 158 µM	72.6037											Ritonavir 158 µM	7.29314											Ritonavir 158 µM	22.0911											Ritonavir 158 µM	11.2179

## Sheet: Experiment 2
	J2			LDH												CellTox												MTS												CellTiter-Glo
			Raw PlateReader Values	Technical Replicate 1	Technical Replicate 2	Technical Replicate 3	Technical Replicate 4	Technical Replicate 5	Technical Replicate 6	Technical Replicate 7	Technical Replicate 8	Technical Replicate 9	Technical Replicate 10		Raw PlateReader Values	Technical Replicate 1	Technical Replicate 2	Technical Replicate 3	Technical Replicate 4	Technical Replicate 5	Technical Replicate 6	Technical Replicate 7	Technical Replicate 8	Technical Replicate 9	Technical Replicate 10			Technical Replicate 1	Technical Replicate 2	Technical Replicate 3	Technical Replicate 4	Technical Replicate 5	Technical Replicate 6	Technical Replicate 7	Technical Replicate 8	Technical Replicate 9	Technical Replicate 10			Technical Replicate 1	Technical Replicate 2	Technical Replicate 3	Technical Replicate 4	Technical Replicate 5	Technical Replicate 6	Technical Replicate 7	Technical Replicate 8	Technical Replicate 9	Technical Replicate 10
			Lysed Cells	4	4	4	4	4	4	4	4				Lysed Cells	20615	23567	28137	20826	20853	18727	18643	16191	29900			Background Media	0.27	0.281	0.312									Background Media	8	8	4
			Untreated Cells	0.168	0.261	0.27	0.232	0.334	0.202	0.287	0.218				Untreated Cells	8806	12184	10177	16711	10185	7226	12276	13166	9006			Untreated Cells	1.524	2.17	1.522	1.321	1.194	1.223	1.809	2.047				Untreated Cells	108355	92768	53121	84449	44707	38366	89157	77256	77668
			1% DMSO	0.202	0.536	0.279	0.314	0.233	0.255	0.283	0.35				1% DMSO	10718	10802	8418	12158	11149	14937	8027	10945	10688			1% DMSO	2.279	1.941	1.65	1.222	1.675	2.21	1.63	1.968				1% DMSO	97563	117792	78138	56671	112633	95952	42208	76928	62978
			Ritonavir 1.5 µM	0.263	0.414	0.3	0.368	0.528	0.206	0.347	0.654				Ritonavir 1.5 µM	17860	12538	10808	13280	7805	12556	13380	10414	11532			Ritonavir 1.5 µM	1.794	2.144	1.217	1.596	1.735	1.427	1.945	2.069				Ritonavir 1.5 µM	98979	84579	61360	83803	65943	55792	65224	67353	63524
			Ritonavir 5 µM	0.352	0.385	0.404	0.497	0.521	0.366	0.338	0.814				Ritonavir 5 µM	12642	14175	14140	12603	10025	9687	15864	11945	9793			Ritonavir 5 µM	2.044	1.806	1.284	1.445	1.572	1.542	1.627	2.199				Ritonavir 5 µM	119003	76724	66974	78675	61541	87691	79396	105256	66803
			Ritonavir 15.8 µM	0.427	1.161	1.689	1.128	0.787	0.319	0.73	1.436				Ritonavir 15.8 µM	19698	11380	15211	13673	10527	11746	16578	11283	16176			Ritonavir 15.8 µM	1.149	2.123	0.968	1.877	1.469	1.04	1.263	1.901				Ritonavir 15.8 µM	98581	54845	48597	45598	70718	47562	48391	31191	79383
			Ritonavir 50 µM	2.497	2.292	2.199	3.431	2.624	1.805	2.094	2.318				Ritonavir 50 µM	21372	25236	23102	19782	17133	20288	17715	14871	18067			Ritonavir 50 µM	1.276	1.261	0.889	1.173	1.231	1.096	1.177	1.147				Ritonavir 50 µM	44922	47680	42730	41266	31084	34231	36141	24497	47500
			Ritonavir 158 µM	2.991	3.487	1.926	2.226	3.044	2.272	1.279	3.567				Ritonavir 158 µM	27847	25029	29752	27778	21751	24755	25032	21150	22944			Ritonavir 158 µM	0.68	0.941	0.859	0.702	0.534	0.708	0.853	0.961				Ritonavir 158 µM	6842	7812	7079	13768	12040	8781	7335	4194	9157
			Average Untreated Cells	0.2465												11081.9											Average Media	0.287667											Average Media	6.66667
			Subtracted Background of Untreated Cells												Subtracted Background of Untreated Cells												Subtracted Background of Untreated Cells												Subtracted Background of Untreated Cells
			Lysed Cells	3.7535	3.7535	3.7535	3.7535	3.7535	3.7535	3.7535	3.7535				Lysed Cells	9533.11	12485.1	17055.1	9744.11	9771.11	7645.11	7561.11	5109.11	18818.1
			Untreated Cells	-0.0785	0.0145	0.0235	-0.0145	0.0875	-0.0445	0.0405	-0.0285				Untreated Cells	-2275.89	1102.11	-904.889	5629.11	-896.889	-3855.89	1194.11	2084.11	-2075.89			Untreated Cells	1.23633	1.88233	1.23433	1.03333	0.906333	0.935333	1.52133	1.75933				Untreated Cells	108348	92761.3	53114.3	84442.3	44700.3	38359.3	89150.3	77249.3	77661.3
			1% DMSO	-0.0445	0.2895	0.0325	0.0675	-0.0135	0.0085	0.0365	0.1035				1% DMSO	-363.889	-279.889	-2663.89	1076.11	67.1111	3855.11	-3054.89	-136.889	-393.889			1% DMSO	1.99133	1.65333	1.36233	0.934333	1.38733	1.92233	1.34233	1.68033				1% DMSO	97556.3	117785	78131.3	56664.3	112626	95945.3	42201.3	76921.3	62971.3
			Ritonavir 1.5 µM	0.0165	0.1675	0.0535	0.1215	0.2815	-0.0405	0.1005	0.4075				Ritonavir 1.5 µM	6778.11	1456.11	-273.889	2198.11	-3276.89	1474.11	2298.11	-667.889	450.111			Ritonavir 1.5 µM	1.50633	1.85633	0.929333	1.30833	1.44733	1.13933	1.65733	1.78133				Ritonavir 1.5 µM	98972.3	84572.3	61353.3	83796.3	65936.3	55785.3	65217.3	67346.3	63517.3
			Ritonavir 5 µM	0.1055	0.1385	0.1575	0.2505	0.2745	0.1195	0.0915	0.5675				Ritonavir 5 µM	1560.11	3093.11	3058.11	1521.11	-1056.89	-1394.89	4782.11	863.111	-1288.89			Ritonavir 5 µM	1.75633	1.51833	0.996333	1.15733	1.28433	1.25433	1.33933	1.91133				Ritonavir 5 µM	118996	76717.3	66967.3	78668.3	61534.3	87684.3	79389.3	105249	66796.3
			Ritonavir 15.8 µM	0.1805	0.9145	1.4425	0.8815	0.5405	0.0725	0.4835	1.1895				Ritonavir 15.8 µM	8616.11	298.111	4129.11	2591.11	-554.889	664.111	5496.11	201.111	5094.11			Ritonavir 15.8 µM	0.861333	1.83533	0.680333	1.58933	1.18133	0.752333	0.975333	1.61333				Ritonavir 15.8 µM	98574.3	54838.3	48590.3	45591.3	70711.3	47555.3	48384.3	31184.3	79376.3
			Ritonavir 50 µM	2.2505	2.0455	1.9525	3.1845	2.3775	1.5585	1.8475	2.0715				Ritonavir 50 µM	10290.1	14154.1	12020.1	8700.11	6051.11	9206.11	6633.11	3789.11	6985.11			Ritonavir 50 µM	0.988333	0.973333	0.601333	0.885333	0.943333	0.808333	0.889333	0.859333				Ritonavir 50 µM	44915.3	47673.3	42723.3	41259.3	31077.3	34224.3	36134.3	24490.3	47493.3
			Ritonavir 158 µM	2.7445	3.2405	1.6795	1.9795	2.7975	2.0255	1.0325	3.3205				Ritonavir 158 µM	16765.1	13947.1	18670.1	16696.1	10669.1	13673.1	13950.1	10068.1	11862.1			Ritonavir 158 µM	0.392333	0.653333	0.571333	0.414333	0.246333	0.420333	0.565333	0.673333				Ritonavir 158 µM	6835.33	7805.33	7072.33	13761.3	12033.3	8774.33	7328.33	4187.33	9150.33
			Average Lysed Control	3.7535											Average Lysed Control	10858											Average Untreated Cells Control	1.31358											Average Untreated Cells Control	73976.3
			% Cytotoxicity												% Cytotoxicity												% Viability												% Viability
			1% DMSO	-1.18556	7.7128	0.865859	1.79832	-0.359664	0.226455	0.972426	2.75743				1% DMSO	-3.35134	-2.57772	-24.5339	9.91077	0.61808	35.5048	-28.1349	-1.26072	-3.62764			1% DMSO	151.596	125.864	103.711	71.1286	105.614	146.343	102.189	127.92				1% DMSO	131.875	159.22	105.617	76.5979	152.246	129.697	57.0471	103.981	85.1236
			Ritonavir 1.5 µM	0.43959	4.4625	1.42534	3.23698	7.49967	-1.07899	2.6775	10.8565				Ritonavir 1.5 µM	62.425	13.4105	-2.52246	20.2442	-30.1795	13.5763	21.1651	-6.15112	4.14543			Ritonavir 1.5 µM	114.674	141.318	70.748	99.6003	110.182	86.7348	126.169	135.609				Ritonavir 1.5 µM	133.789	114.323	82.9364	113.275	89.1317	75.4097	88.1597	91.0377	85.8617
			Ritonavir 5 µM	2.81071	3.68989	4.19608	6.67377	7.31317	3.1837	2.43772	15.1192				Ritonavir 5 µM	14.3683	28.4869	28.1646	14.0091	-9.73373	-12.8466	44.0423	7.94908	-11.8704			Ritonavir 5 µM	133.706	115.587	75.8485	88.1051	97.7733	95.4894	101.96	145.505				Ritonavir 5 µM	160.857	103.705	90.5253	106.343	83.1811	118.53	107.317	142.274	90.2942
			Ritonavir 15.8 µM	4.80885	24.3639	38.4308	23.4847	14.3999	1.93153	12.8813	31.6904				Ritonavir 15.8 µM	79.3527	2.74554	38.0283	23.8636	-5.11042	6.11633	50.6181	1.85219	46.9157			Ritonavir 15.8 µM	65.5713	139.72	51.7922	120.992	89.9321	57.2734	74.2498	122.819				Ritonavir 15.8 µM	133.251	74.1296	65.6836	61.6296	95.5864	64.2845	65.4052	42.1545	107.3
			Ritonavir 50 µM	59.9574	54.4958	52.0181	84.8408	63.3409	41.5212	49.2207	55.1885				Ritonavir 50 µM	94.7699	130.357	110.703	80.1263	55.7295	84.7864	61.0896	34.897	64.3315			Ritonavir 50 µM	75.2395	74.0976	45.7781	67.3983	71.8137	61.5365	67.7028	65.419				Ritonavir 50 µM	60.7158	64.444	57.7527	55.7737	42.0098	46.2639	48.8458	33.1056	64.2007
			Ritonavir 158 µM	73.1184	86.3328	44.7449	52.7374	74.5304	53.963	27.5077	88.4641				Ritonavir 158 µM	154.403	128.45	171.948	153.768	98.2604	125.927	128.478	92.7253	109.248			Ritonavir 158 µM	29.8674	49.7367	43.4943	31.5422	18.7528	31.999	43.0375	51.2593				Ritonavir 158 µM	9.23989	10.5511	9.56026	18.6023	16.2665	11.861	9.90632	5.66037	12.3693
			Correction for Out of Bounds												Correction for Out of Bounds												Correction for Out of Bounds												Correction for Out of Bounds
			1% DMSO	0	7.7128	0.865859	1.79832	0	0.226455	0.972426	2.75743				1% DMSO	0	0	0	9.91077	0.61808	35.5048	0	0	0			1% DMSO	100	100	100	71.1286	100	100	100	100				1% DMSO	100	100	100	76.5979	100	100	57.0471	100	85.1236
			Ritonavir 1.5 µM	0.43959	4.4625	1.42534	3.23698	7.49967	0	2.6775	10.8565				Ritonavir 1.5 µM	62.425	13.4105	0	20.2442	0	13.5763	21.1651	0	4.14543			Ritonavir 1.5 µM	100	100	70.748	99.6003	100	86.7348	100	100				Ritonavir 1.5 µM	100	100	82.9364	100	89.1317	75.4097	88.1597	91.0377	85.8617
			Ritonavir 5 µM	2.81071	3.68989	4.19608	6.67377	7.31317	3.1837	2.43772	15.1192				Ritonavir 5 µM	14.3683	28.4869	28.1646	14.0091	0	0	44.0423	7.94908	0			Ritonavir 5 µM	100	100	75.8485	88.1051	97.7733	95.4894	100	100				Ritonavir 5 µM	100	100	90.5253	100	83.1811	100	100	100	90.2942
			Ritonavir 15.8 µM	4.80885	24.3639	38.4308	23.4847	14.3999	1.93153	12.8813	31.6904				Ritonavir 15.8 µM	79.3527	2.74554	38.0283	23.8636	0	6.11633	50.6181	1.85219	46.9157			Ritonavir 15.8 µM	65.5713	100	51.7922	100	89.9321	57.2734	74.2498	100				Ritonavir 15.8 µM	100	74.1296	65.6836	61.6296	95.5864	64.2845	65.4052	42.1545	100
			Ritonavir 50 µM	59.9574	54.4958	52.0181	84.8408	63.3409	41.5212	49.2207	55.1885				Ritonavir 50 µM	94.7699	100	100	80.1263	55.7295	84.7864	61.0896	34.897	64.3315			Ritonavir 50 µM	75.2395	74.0976	45.7781	67.3983	71.8137	61.5365	67.7028	65.419				Ritonavir 50 µM	60.7158	64.444	57.7527	55.7737	42.0098	46.2639	48.8458	33.1056	64.2007
			Ritonavir 158 µM	73.1184	86.3328	44.7449	52.7374	74.5304	53.963	27.5077	88.4641				Ritonavir 158 µM	100	100	100	100	98.2604	100	100	92.7253	100			Ritonavir 158 µM	29.8674	49.7367	43.4943	31.5422	18.7528	31.999	43.0375	51.2593				Ritonavir 158 µM	9.23989	10.5511	9.56026	18.6023	16.2665	11.861	9.90632	5.66037	12.3693
			100-%Cytotoxicity												100-%Cytotoxicity
			1% DMSO	100	92.2872	99.1341	98.2017	100	99.7735	99.0276	97.2426				1% DMSO	100	100	100	90.0892	99.3819	64.4952	100	100	100
			Ritonavir 1.5 µM	99.5604	95.5375	98.5747	96.763	92.5003	100	97.3225	89.1435				Ritonavir 1.5 µM	37.575	86.5895	100	79.7558	100	86.4237	78.8349	100	95.8546
			Ritonavir 5 µM	97.1893	96.3101	95.8039	93.3262	92.6868	96.8163	97.5623	84.8808				Ritonavir 5 µM	85.6317	71.5131	71.8354	85.9909	100	100	55.9577	92.0509	100
			Ritonavir 15.8 µM	95.1912	75.6361	61.5692	76.5153	85.6001	98.0685	87.1187	68.3096				Ritonavir 15.8 µM	20.6473	97.2545	61.9717	76.1364	100	93.8837	49.3819	98.1478	53.0843
			Ritonavir 50 µM	40.0426	45.5042	47.9819	15.1592	36.6591	58.4788	50.7793	44.8115				Ritonavir 50 µM	5.23014	0	0	19.8737	44.2705	15.2136	38.9104	65.103	35.6685
			Ritonavir 158 µM	26.8816	13.6672	55.2551	47.2626	25.4696	46.037	72.4923	11.5359				Ritonavir 158 µM	0	0	0	0	1.73963	0	0	7.27472	0
			Average 100-%Cytotoxicity												Average 100-%Cytotoxicity												Average Corrected % Viability												Average Corrected % Viability
			1% DMSO	98.2083											1% DMSO	94.8852											1% DMSO	96.3911											1% DMSO	90.9743
			Ritonavir 1.5 µM	96.1752											Ritonavir 1.5 µM	85.0037											Ritonavir 1.5 µM	94.6354											Ritonavir 1.5 µM	90.2819
			Ritonavir 5 µM	94.322											Ritonavir 5 µM	84.7755											Ritonavir 5 µM	94.652											Ritonavir 5 µM	96.0001
			Ritonavir 15.8 µM	81.0011											Ritonavir 15.8 µM	72.2786											Ritonavir 15.8 µM	79.8523											Ritonavir 15.8 µM	74.3193
			Ritonavir 50 µM	42.4271											Ritonavir 50 µM	24.9189											Ritonavir 50 µM	66.1232											Ritonavir 50 µM	52.568
			Ritonavir 158 µM	37.3252											Ritonavir 158 µM	1.00159											Ritonavir 158 µM	37.4611											Ritonavir 158 µM	11.5575
	J2STAT1KO			LDH												CellTox												MTS												CellTiter-Glo
			Raw PlateReader Values	Technical Replicate 1	Technical Replicate 2	Technical Replicate 3	Technical Replicate 4	Technical Replicate 5	Technical Replicate 6	Technical Replicate 7	Technical Replicate 8	Technical Replicate 9	Technical Replicate 10		Raw PlateReader Values	Technical Replicate 1	Technical Replicate 2	Technical Replicate 3	Technical Replicate 4	Technical Replicate 5	Technical Replicate 6	Technical Replicate 7	Technical Replicate 8	Technical Replicate 9	Technical Replicate 10			Technical Replicate 1	Technical Replicate 2	Technical Replicate 3	Technical Replicate 4	Technical Replicate 5	Technical Replicate 6	Technical Replicate 7	Technical Replicate 8	Technical Replicate 9	Technical Replicate 10			Technical Replicate 1	Technical Replicate 2	Technical Replicate 3	Technical Replicate 4	Technical Replicate 5	Technical Replicate 6	Technical Replicate 7	Technical Replicate 8	Technical Replicate 9	Technical Replicate 10
			Lysed Cells	3.865	4	3.921	4	4	4	3.926	4	4			Lysed Cells	25498	30523	37238	29281	20569	50460	29753	18090	30779			Background Media	0.261	0.24	0.236									Background Media	7	13	3
			Untreated Cells	0.219	0.262	0.271	0.202	0.185	0.307	0.221	0.257	0.241			Untreated Cells	9908	12657	16198	29093	11585	9362	12206	17950	15016			Untreated Cells	1.797	2.087	1.728	2.207	2.05	1.72	2.376	2.167	1.774			Untreated Cells	82866	88874	77384	136042	82811	57091	88039	148598	110381
			1% DMSO	0.277	0.239	0.353	0.179	0.645	0.203	0.229	0.321	0.254			1% DMSO	10874	29723	19191	11846	18933	16118	17921	18484	12969			1% DMSO	2.255	2.023	1.462	1.7	2.184	2.12	2.359	1.647	2.321			1% DMSO	150092	177847	125343	86374	175375	133670	126196	181096	130108
			Ritonavir 1.5 µM	0.182	0.342	0.204	0.216	0.285	0.289	0.231	0.278	0.22			Ritonavir 1.5 µM	16646	17553	15655	8893	12733	22715	20604	13594	14933			Ritonavir 1.5 µM	1.298	2.244	1.319	2.236	2.279	1.639	2.305	1.556	2.015			Ritonavir 1.5 µM	137009	122846	100864	71501	115798	123481	132683	83735	130808
			Ritonavir 5 µM	0.275	0.301	0.338	0.224	0.441	0.389	0.247	0.215	0.225			Ritonavir 5 µM	7259	23473	12440	16064	9306	9881	15112	13651	22383			Ritonavir 5 µM	2.122	2.225	2.149	1.835	2.202	1.139	2.426	2.224	2.091			Ritonavir 5 µM	32884	120148	70288	113432	81177	44940	74046	84688	114278
			Ritonavir 15.8 µM	0.88	1.022	0.639	1.162	0.935	1.132	1.385	0.799	0.648			Ritonavir 15.8 µM	25894	12970	20879	21582	19915	21769	11957	15671	13823			Ritonavir 15.8 µM	2.128	2.24	1.479	2.375	2.053	1.384	1.171	1.938	2.376			Ritonavir 15.8 µM	152830	57693	82336	97544	110423	118450	58992	80586	77182
			Ritonavir 50 µM	0.946	2.001	2.318	2.125	1.866	1.737	2.13	1.632	2.312			Ritonavir 50 µM	16976	31387	28481	23448	24471	35511	30483	22730	29214			Ritonavir 50 µM	1.241	1.125	1.268	1.419	0.998	1.211	1.373	1.298	1.542			Ritonavir 50 µM	61837	55078	57104	44074	56026	68736	57171	44667	70144
			Ritonavir 158 µM	1.686	2.245	1.984	1.903	2.425	2.489	2.01	2.397	0.905			Ritonavir 158 µM	20935	25193	34386	29325	28920	43902	38417	28414	28658			Ritonavir 158 µM	0.848	0.959	0.854	0.868	1.052	0.82	0.836	0.912	0.947			Ritonavir 158 µM	17869	9770	22387	16270	11125	21355	17395	13852	15086
			Average Untreated Cells	0.240556												14886.1											Average Media	0.245667											Average Media	7.66667
			Subtracted Background of Untreated Cells												Subtracted Background of Untreated Cells												Subtracted Background of Untreated Cells												Subtracted Background of Untreated Cells
			Lysed Cells	3.62444	3.75944	3.68044	3.75944	3.75944	3.75944	3.68544	3.75944	3.75944			Lysed Cells	10611.9	15636.9	22351.9	14394.9	5682.89	35573.9	14866.9	3203.89	15892.9
			Untreated Cells	-0.0215556	0.0214444	0.0304444	-0.0385556	-0.0555556	0.0664444	-0.0195556	0.0164444	0.000444444			Untreated Cells	-4978.11	-2229.11	1311.89	14206.9	-3301.11	-5524.11	-2680.11	3063.89	129.889			Untreated Cells	1.55133	1.84133	1.48233	1.96133	1.80433	1.47433	2.13033	1.92133	1.52833			Untreated Cells	82858.3	88866.3	77376.3	136034	82803.3	57083.3	88031.3	148590	110373
			1% DMSO	0.0364444	-0.00155556	0.112444	-0.0615556	0.404444	-0.0375556	-0.0115556	0.0804444	0.0134444			1% DMSO	-4012.11	14836.9	4304.89	-3040.11	4046.89	1231.89	3034.89	3597.89	-1917.11			1% DMSO	2.00933	1.77733	1.21633	1.45433	1.93833	1.87433	2.11333	1.40133	2.07533			1% DMSO	150084	177839	125335	86366.3	175367	133662	126188	181088	130100
			Ritonavir 1.5 µM	-0.0585556	0.101444	-0.0365556	-0.0245556	0.0444444	0.0484444	-0.00955556	0.0374444	-0.0205556			Ritonavir 1.5 µM	1759.89	2666.89	768.889	-5993.11	-2153.11	7828.89	5717.89	-1292.11	46.8889			Ritonavir 1.5 µM	1.05233	1.99833	1.07333	1.99033	2.03333	1.39333	2.05933	1.31033	1.76933			Ritonavir 1.5 µM	137001	122838	100856	71493.3	115790	123473	132675	83727.3	130800
			Ritonavir 5 µM	0.0344444	0.0604444	0.0974444	-0.0165556	0.200444	0.148444	0.00644444	-0.0255556	-0.0155556			Ritonavir 5 µM	-7627.11	8586.89	-2446.11	1177.89	-5580.11	-5005.11	225.889	-1235.11	7496.89			Ritonavir 5 µM	1.87633	1.97933	1.90333	1.58933	1.95633	0.893333	2.18033	1.97833	1.84533			Ritonavir 5 µM	32876.3	120140	70280.3	113424	81169.3	44932.3	74038.3	84680.3	114270
			Ritonavir 15.8 µM	0.639444	0.781444	0.398444	0.921444	0.694444	0.891444	1.14444	0.558444	0.407444			Ritonavir 15.8 µM	11007.9	-1916.11	5992.89	6695.89	5028.89	6882.89	-2929.11	784.889	-1063.11			Ritonavir 15.8 µM	1.88233	1.99433	1.23333	2.12933	1.80733	1.13833	0.925333	1.69233	2.13033			Ritonavir 15.8 µM	152822	57685.3	82328.3	97536.3	110415	118442	58984.3	80578.3	77174.3
			Ritonavir 50 µM	0.705444	1.76044	2.07744	1.88444	1.62544	1.49644	1.88944	1.39144	2.07144			Ritonavir 50 µM	2089.89	16500.9	13594.9	8561.89	9584.89	20624.9	15596.9	7843.89	14327.9			Ritonavir 50 µM	0.995333	0.879333	1.02233	1.17333	0.752333	0.965333	1.12733	1.05233	1.29633			Ritonavir 50 µM	61829.3	55070.3	57096.3	44066.3	56018.3	68728.3	57163.3	44659.3	70136.3
			Ritonavir 158 µM	1.44544	2.00444	1.74344	1.66244	2.18444	2.24844	1.76944	2.15644	0.664444			Ritonavir 158 µM	6048.89	10306.9	19499.9	14438.9	14033.9	29015.9	23530.9	13527.9	13771.9			Ritonavir 158 µM	0.602333	0.713333	0.608333	0.622333	0.806333	0.574333	0.590333	0.666333	0.701333			Ritonavir 158 µM	17861.3	9762.33	22379.3	16262.3	11117.3	21347.3	17387.3	13844.3	15078.3
			Average Lysed Control	3.72744											Average Lysed Control	15357.3											Average Untreated Cells Control	1.74389											Average Untreated Cells Control	96890.8
			% Cytotoxicity												% Cytotoxicity												% Viability												% Viability
			1% DMSO	0.977733	-0.0417325	3.01666	-1.65141	10.8504	-1.00754	-0.310013	2.15817	0.360688			1% DMSO	-26.1251	96.6111	28.0315	-19.7958	26.3515	8.0215	19.7618	23.4278	-12.4834			1% DMSO	115.221	101.918	69.7483	83.396	111.15	107.48	121.185	80.3568	119.006			1% DMSO	154.901	183.546	129.357	89.1378	180.995	137.952	130.238	186.899	134.275
			Ritonavir 1.5 µM	-1.57093	2.72155	-0.980714	-0.658777	1.19236	1.29967	-0.256357	1.00456	-0.551465			Ritonavir 1.5 µM	11.4596	17.3656	5.00666	-39.0244	-14.0201	50.9782	37.2323	-8.41364	0.305319			Ritonavir 1.5 µM	60.3441	114.591	61.5483	114.132	116.598	79.8981	118.089	75.1386	101.459			Ritonavir 1.5 µM	141.398	126.78	104.093	73.7876	119.506	127.436	136.933	86.4141	134.998
			Ritonavir 5 µM	0.924077	1.62161	2.61424	-0.444153	5.37753	3.98247	0.172892	-0.685605	-0.417325			Ritonavir 5 µM	-49.6643	55.9139	-15.928	7.66988	-36.3352	-32.591	1.47089	-8.04248	48.8163			Ritonavir 5 µM	107.595	113.501	109.143	91.1373	112.182	51.2265	125.027	113.444	105.817			Ritonavir 5 µM	33.9313	123.996	72.5356	117.064	83.7741	46.3742	76.4142	87.3977	117.937
			Ritonavir 15.8 µM	17.155	20.9646	10.6895	24.7205	18.6306	23.9157	30.7032	14.982	10.9309			Ritonavir 15.8 µM	71.6784	-12.4768	39.023	43.6006	32.7458	44.8183	-19.073	5.11084	-6.9225			Ritonavir 15.8 µM	107.939	114.361	70.7232	122.103	103.638	65.2756	53.0615	97.0436	122.16			Ritonavir 15.8 µM	157.726	59.5365	84.9702	100.666	113.959	122.243	60.8771	83.1641	79.6509
			Ritonavir 50 µM	18.9257	47.2293	55.7337	50.5559	43.6075	40.1467	50.6901	37.3297	55.5728			Ritonavir 50 µM	13.6084	107.446	88.5238	55.7511	62.4125	134.3	101.56	51.0759	93.2967			Ritonavir 50 µM	57.0755	50.4237	58.6238	67.2826	43.1411	55.3552	64.6448	60.3441	74.3358			Ritonavir 50 µM	63.8134	56.8375	58.9286	45.4804	57.816	70.9338	58.9977	46.0925	72.387
			Ritonavir 158 µM	38.7784	53.7753	46.7732	44.6001	58.6043	60.3213	47.4707	57.8532	17.8257			Ritonavir 158 µM	39.3876	67.1138	126.974	94.0195	91.3823	188.938	153.222	88.0875	89.6763			Ritonavir 158 µM	34.5397	40.9047	34.8837	35.6865	46.2377	32.9341	33.8515	38.2096	40.2166			Ritonavir 158 µM	18.4345	10.0756	23.0975	16.7842	11.4741	22.0324	17.9453	14.2886	15.5622
			Correction for Out of Bounds												Correction for Out of Bounds												Correction for Out of Bounds												Correction for Out of Bounds
			1% DMSO	0.977733	0	3.01666	0	10.8504	0	0	2.15817	0.360688			1% DMSO	0	96.6111	28.0315	0	26.3515	8.0215	19.7618	23.4278	0			1% DMSO	100	100	69.7483	83.396	100	100	100	80.3568	100			1% DMSO	100	100	100	89.1378	100	100	100	100	100
			Ritonavir 1.5 µM	0	2.72155	0	0	1.19236	1.29967	0	1.00456	0			Ritonavir 1.5 µM	11.4596	17.3656	5.00666	0	0	50.9782	37.2323	0	0.305319			Ritonavir 1.5 µM	60.3441	100	61.5483	100	100	79.8981	100	75.1386	100			Ritonavir 1.5 µM	100	100	100	73.7876	100	100	100	86.4141	100
			Ritonavir 5 µM	0.924077	1.62161	2.61424	0	5.37753	3.98247	0.172892	0	0			Ritonavir 5 µM	0	55.9139	0	7.66988	0	0	1.47089	0	48.8163			Ritonavir 5 µM	100	100	100	91.1373	100	51.2265	100	100	100			Ritonavir 5 µM	33.9313	100	72.5356	100	83.7741	46.3742	76.4142	87.3977	100
			Ritonavir 15.8 µM	17.155	20.9646	10.6895	24.7205	18.6306	23.9157	30.7032	14.982	10.9309			Ritonavir 15.8 µM	71.6784	0	39.023	43.6006	32.7458	44.8183	0	5.11084	0			Ritonavir 15.8 µM	100	100	70.7232	100	100	65.2756	53.0615	97.0436	100			Ritonavir 15.8 µM	100	59.5365	84.9702	100	100	100	60.8771	83.1641	79.6509
			Ritonavir 50 µM	18.9257	47.2293	55.7337	50.5559	43.6075	40.1467	50.6901	37.3297	55.5728			Ritonavir 50 µM	13.6084	100	88.5238	55.7511	62.4125	100	100	51.0759	93.2967			Ritonavir 50 µM	57.0755	50.4237	58.6238	67.2826	43.1411	55.3552	64.6448	60.3441	74.3358			Ritonavir 50 µM	63.8134	56.8375	58.9286	45.4804	57.816	70.9338	58.9977	46.0925	72.387
			Ritonavir 158 µM	38.7784	53.7753	46.7732	44.6001	58.6043	60.3213	47.4707	57.8532	17.8257			Ritonavir 158 µM	39.3876	67.1138	100	94.0195	91.3823	100	100	88.0875	89.6763			Ritonavir 158 µM	34.5397	40.9047	34.8837	35.6865	46.2377	32.9341	33.8515	38.2096	40.2166			Ritonavir 158 µM	18.4345	10.0756	23.0975	16.7842	11.4741	22.0324	17.9453	14.2886	15.5622
			100-%Cytotoxicity												100-%Cytotoxicity
			1% DMSO	99.0223	100	96.9833	100	89.1496	100	100	97.8418	99.6393			1% DMSO	100	3.3889	71.9685	100	73.6485	91.9785	80.2382	76.5722	100
			Ritonavir 1.5 µM	100	97.2784	100	100	98.8076	98.7003	100	98.9954	100			Ritonavir 1.5 µM	88.5404	82.6344	94.9933	100	100	49.0218	62.7677	100	99.6947
			Ritonavir 5 µM	99.0759	98.3784	97.3858	100	94.6225	96.0175	99.8271	100	100			Ritonavir 5 µM	100	44.0861	100	92.3301	100	100	98.5291	100	51.1837
			Ritonavir 15.8 µM	82.845	79.0354	89.3105	75.2795	81.3694	76.0843	69.2968	85.018	89.0691			Ritonavir 15.8 µM	28.3216	100	60.977	56.3994	67.2542	55.1817	100	94.8892	100
			Ritonavir 50 µM	81.0743	52.7707	44.2663	49.4441	56.3925	59.8533	49.3099	62.6703	44.4272			Ritonavir 50 µM	86.3916	0	11.4762	44.2489	37.5875	0	0	48.9241	6.70328
			Ritonavir 158 µM	61.2216	46.2247	53.2268	55.3999	41.3957	39.6787	52.5293	42.1468	82.1743			Ritonavir 158 µM	60.6124	32.8862	0	5.98049	8.61767	0	0	11.9125	10.3237
			Average 100-%Cytotoxicity												Average 100-%Cytotoxicity												Average Corrected % Viability												Average Corrected % Viability
			1% DMSO	98.0707											1% DMSO	77.5328											1% DMSO	92.6112											1% DMSO	98.7931
			Ritonavir 1.5 µM	99.3091											Ritonavir 1.5 µM	86.4058											Ritonavir 1.5 µM	86.3254											Ritonavir 1.5 µM	95.578
			Ritonavir 5 µM	98.3675											Ritonavir 5 µM	87.3477											Ritonavir 5 µM	93.596											Ritonavir 5 µM	77.8252
			Ritonavir 15.8 µM	80.812											Ritonavir 15.8 µM	73.6692											Ritonavir 15.8 µM	87.3449											Ritonavir 15.8 µM	85.3554
			Ritonavir 50 µM	55.5787											Ritonavir 50 µM	26.148											Ritonavir 50 µM	59.0252											Ritonavir 50 µM	59.0319
			Ritonavir 158 µM	52.6664											Ritonavir 158 µM	14.4814											Ritonavir 158 µM	37.496											Ritonavir 158 µM	16.6327
	J4			LDH												CellTox												MTS												CellTiter-Glo
			Raw PlateReader Values	Technical Replicate 1	Technical Replicate 2	Technical Replicate 3	Technical Replicate 4	Technical Replicate 5	Technical Replicate 6	Technical Replicate 7	Technical Replicate 8	Technical Replicate 9	Technical Replicate 10		Raw PlateReader Values	Technical Replicate 1	Technical Replicate 2	Technical Replicate 3	Technical Replicate 4	Technical Replicate 5	Technical Replicate 6	Technical Replicate 7	Technical Replicate 8	Technical Replicate 9	Technical Replicate 10			Technical Replicate 1	Technical Replicate 2	Technical Replicate 3	Technical Replicate 4	Technical Replicate 5	Technical Replicate 6	Technical Replicate 7	Technical Replicate 8	Technical Replicate 9	Technical Replicate 10			Technical Replicate 1	Technical Replicate 2	Technical Replicate 3	Technical Replicate 4	Technical Replicate 5	Technical Replicate 6	Technical Replicate 7	Technical Replicate 8	Technical Replicate 9	Technical Replicate 10
			Lysed Cells	3.955	4	4	4	2.817	3.52	3.497	2.939	2.973			Lysed Cells	15358	24409	31866	17141	20244	20984	22833	30956	39804			Background Media	0.233	0.237	0.228									Background Media	4	8	7
			Untreated Cells	0.263	0.268	0.179	0.265	0.194	0.191	0.201	0.199	0.223			Untreated Cells	7782	5554	8240	7117	6917	10534	6685	8350	8213			Untreated Cells	2.067	1.546	1.38	1.645	1.086	1.399	1.812	1.437	1.52			Untreated Cells	79555	67998	67265	63285	67225	81101	84447	72356	62439
			1% DMSO	0.226	0.231	0.241	0.196	0.178	0.202	0.198	0.346	0.3			1% DMSO	8946	5902	5988	7002	7540	8172	6940	8107	6277			1% DMSO	2.196	1.242	2.034	1.497	0.925	1.685	1.801	1.35	1.937			1% DMSO	76076	86965	56661	52181	66712	74758	54353	70146	56137
			Ritonavir 1.5 µM	0.277	0.351	0.278	0.344	0.448	0.328	0.215	0.197	0.191			Ritonavir 1.5 µM	7824	8499	6859	5879	6298	8087	8250	10430	8847			Ritonavir 1.5 µM	1.892	1.422	1.809	2.073	2.317	1.963	1.784	1.62	1.75			Ritonavir 1.5 µM	93874	100741	62869	53502	22192	88033	111897	92300	68275
			Ritonavir 5 µM	0.307	0.406	0.442	0.457	0.333	0.309	0.321	0.297	0.229			Ritonavir 5 µM	7939	8495	9940	9211	6646	6511	9393	12058	8382			Ritonavir 5 µM	1.477	1.004	0.841	2.411	0.836	0.681	1.895	1.131	1.4			Ritonavir 5 µM	67947	48129	63992	68648	44298	43369	76211	57562	64732
			Ritonavir 15.8 µM	0.23	0.655	0.982	0.414	1.029	0.23	0.5	0.613	0.614			Ritonavir 15.8 µM	14883	12644	10015	10857	11578	12193	11500	11245	9230			Ritonavir 15.8 µM	1.165	1.017	0.674	1.202	1.535	0.547	1.671	1.304	2.157			Ritonavir 15.8 µM	107502	73442	42890	40598	113420	83691	79062	49077	43433
			Ritonavir 50 µM	1.056	2.714	2.517	0.625	1.282	1.528	0.939	1.196	1.045			Ritonavir 50 µM	20214	24140	23939	19766	16106	15645	26337	17876	11569			Ritonavir 50 µM	0.913	0.715	0.703	0.886	0.578	0.538	0.694	1.042	0.984			Ritonavir 50 µM	35048	29486	29428	14476	22107	23195	37078	22535	10086
			Ritonavir 158 µM	0.346	3.007	3.717	0.709	0.874	1.041	1.355	0.756	2.237			Ritonavir 158 µM	28864	12153	24760	22823	16859	24718	19587	16034	18562			Ritonavir 158 µM	0.483	0.602	0.724	0.54	0.392	0.437	0.614	0.639	0.626			Ritonavir 158 µM	19022	5566	34899	12268	10733	11845	11776	7395	17894
			Average Untreated Cells	0.220333												7710.22											Average Media	0.232667											Average Media	6.33333
			Subtracted Background of Untreated Cells												Subtracted Background of Untreated Cells												Subtracted Background of Untreated Cells												Subtracted Background of Untreated Cells
			Lysed Cells	3.73467	3.77967	3.77967	3.77967	2.59667	3.29967	3.27667	2.71867	2.75267			Lysed Cells	7647.78	16698.8	24155.8	9430.78	12533.8	13273.8	15122.8	23245.8	32093.8
			Untreated Cells	0.0426667	0.0476667	-0.0413333	0.0446667	-0.0263333	-0.0293333	-0.0193333	-0.0213333	0.00266667			Untreated Cells	71.7778	-2156.22	529.778	-593.222	-793.222	2823.78	-1025.22	639.778	502.778			Untreated Cells	1.83433	1.31333	1.14733	1.41233	0.853333	1.16633	1.57933	1.20433	1.28733			Untreated Cells	79548.7	67991.7	67258.7	63278.7	67218.7	81094.7	84440.7	72349.7	62432.7
			1% DMSO	0.00566667	0.0106667	0.0206667	-0.0243333	-0.0423333	-0.0183333	-0.0223333	0.125667	0.0796667			1% DMSO	1235.78	-1808.22	-1722.22	-708.222	-170.222	461.778	-770.222	396.778	-1433.22			1% DMSO	1.96333	1.00933	1.80133	1.26433	0.692333	1.45233	1.56833	1.11733	1.70433			1% DMSO	76069.7	86958.7	56654.7	52174.7	66705.7	74751.7	54346.7	70139.7	56130.7
			Ritonavir 1.5 µM	0.0566667	0.130667	0.0576667	0.123667	0.227667	0.107667	-0.00533333	-0.0233333	-0.0293333			Ritonavir 1.5 µM	113.778	788.778	-851.222	-1831.22	-1412.22	376.778	539.778	2719.78	1136.78			Ritonavir 1.5 µM	1.65933	1.18933	1.57633	1.84033	2.08433	1.73033	1.55133	1.38733	1.51733			Ritonavir 1.5 µM	93867.7	100735	62862.7	53495.7	22185.7	88026.7	111891	92293.7	68268.7
			Ritonavir 5 µM	0.0866667	0.185667	0.221667	0.236667	0.112667	0.0886667	0.100667	0.0766667	0.00866667			Ritonavir 5 µM	228.778	784.778	2229.78	1500.78	-1064.22	-1199.22	1682.78	4347.78	671.778			Ritonavir 5 µM	1.24433	0.771333	0.608333	2.17833	0.603333	0.448333	1.66233	0.898333	1.16733			Ritonavir 5 µM	67940.7	48122.7	63985.7	68641.7	44291.7	43362.7	76204.7	57555.7	64725.7
			Ritonavir 15.8 µM	0.00966667	0.434667	0.761667	0.193667	0.808667	0.00966667	0.279667	0.392667	0.393667			Ritonavir 15.8 µM	7172.78	4933.78	2304.78	3146.78	3867.78	4482.78	3789.78	3534.78	1519.78			Ritonavir 15.8 µM	0.932333	0.784333	0.441333	0.969333	1.30233	0.314333	1.43833	1.07133	1.92433			Ritonavir 15.8 µM	107496	73435.7	42883.7	40591.7	113414	83684.7	79055.7	49070.7	43426.7
			Ritonavir 50 µM	0.835667	2.49367	2.29667	0.404667	1.06167	1.30767	0.718667	0.975667	0.824667			Ritonavir 50 µM	12503.8	16429.8	16228.8	12055.8	8395.78	7934.78	18626.8	10165.8	3858.78			Ritonavir 50 µM	0.680333	0.482333	0.470333	0.653333	0.345333	0.305333	0.461333	0.809333	0.751333			Ritonavir 50 µM	35041.7	29479.7	29421.7	14469.7	22100.7	23188.7	37071.7	22528.7	10079.7
			Ritonavir 158 µM	0.125667	2.78667	3.49667	0.488667	0.653667	0.820667	1.13467	0.535667	2.01667			Ritonavir 158 µM	21153.8	4442.78	17049.8	15112.8	9148.78	17007.8	11876.8	8323.78	10851.8			Ritonavir 158 µM	0.250333	0.369333	0.491333	0.307333	0.159333	0.204333	0.381333	0.406333	0.393333			Ritonavir 158 µM	19015.7	5559.67	34892.7	12261.7	10726.7	11838.7	11769.7	7388.67	17887.7
			Average Lysed Control	3.302											Average Lysed Control	17133.7											Average Untreated Cells Control	1.31089											Average Untreated Cells Control	71734.9
			% Cytotoxicity												% Cytotoxicity												% Viability												% Viability
			1% DMSO	0.171613	0.323037	0.625883	-0.736927	-1.28205	-0.555219	-0.676358	3.80577	2.41268			1% DMSO	7.21257	-10.5536	-10.0517	-4.13351	-0.993496	2.69515	-4.49537	2.31578	-8.36495			1% DMSO	149.771	76.9961	137.413	96.4486	52.814	110.79	119.639	85.2348	130.014			1% DMSO	106.043	121.222	78.9778	72.7326	92.9892	104.205	75.7604	97.7762	78.2474
			Ritonavir 1.5 µM	1.71613	3.9572	1.74642	3.7452	6.89481	3.26065	-0.161518	-0.706642	-0.88835			Ritonavir 1.5 µM	0.66406	4.60367	-4.96813	-10.6879	-8.24238	2.19905	3.15039	15.8739	6.63476			Ritonavir 1.5 µM	126.581	90.7272	120.249	140.388	159.002	131.997	118.342	105.831	115.748			Ritonavir 1.5 µM	130.854	140.426	87.6319	74.5741	30.9273	122.711	155.978	128.659	95.168
			Ritonavir 5 µM	2.62467	5.62285	6.7131	7.16737	3.41207	2.68524	3.04866	2.32183	0.262467			Ritonavir 5 µM	1.33525	4.58033	13.014	8.75923	-6.21129	-6.99922	9.82147	25.3756	3.92081			Ritonavir 5 µM	94.9229	58.8405	46.4062	166.172	46.0247	34.2007	126.81	68.5286	89.049			Ritonavir 5 µM	94.7108	67.084	89.1974	95.688	61.7435	60.4485	106.231	80.2339	90.229
			Ritonavir 15.8 µM	0.292752	13.1637	23.0668	5.86513	24.4902	0.292752	8.46961	11.8918	11.9221			Ritonavir 15.8 µM	41.8636	28.7958	13.4517	18.366	22.5741	26.1636	22.1189	20.6306	8.87013			Ritonavir 15.8 µM	71.1222	59.8322	33.6667	73.9447	99.3473	23.9786	109.722	81.7257	146.796			Ritonavir 15.8 µM	149.851	102.371	59.7808	56.5857	158.101	116.658	110.205	68.4056	60.5377
			Ritonavir 50 µM	25.3079	75.5199	69.5538	12.2552	32.1522	39.6023	21.7646	29.5477	24.9748			Ritonavir 50 µM	72.9778	95.8918	94.7187	70.3631	49.0016	46.311	108.714	59.3322	22.5216			Ritonavir 50 µM	51.8986	36.7944	35.879	49.839	26.3434	23.2921	35.1924	61.7393	57.3148			Ritonavir 50 µM	48.8488	41.0953	41.0144	20.171	30.8088	32.3255	51.6787	31.4055	14.0513
			Ritonavir 158 µM	3.80577	84.3933	105.895	14.7991	19.7961	24.8536	34.363	16.2225	61.0741			Ritonavir 158 µM	123.463	25.9301	99.5104	88.2052	53.3965	99.2653	69.3184	48.5814	63.336			Ritonavir 158 µM	19.0965	28.1743	37.4809	23.4447	12.1546	15.5874	29.0897	30.9968	30.0051			Ritonavir 158 µM	26.5083	7.7503	48.6411	17.093	14.9532	16.5034	16.4072	10.3	24.9358
			Correction for Out of Bounds												Correction for Out of Bounds												Correction for Out of Bounds												Correction for Out of Bounds
			1% DMSO	0.171613	0.323037	0.625883	0	0	0	0	3.80577	2.41268			1% DMSO	7.21257	0	0	0	0	2.69515	0	2.31578	0			1% DMSO	100	76.9961	100	96.4486	52.814	100	100	85.2348	100			1% DMSO	100	100	78.9778	72.7326	92.9892	100	75.7604	97.7762	78.2474
			Ritonavir 1.5 µM	1.71613	3.9572	1.74642	3.7452	6.89481	3.26065	0	0	0			Ritonavir 1.5 µM	0.66406	4.60367	0	0	0	2.19905	3.15039	15.8739	6.63476			Ritonavir 1.5 µM	100	90.7272	100	100	100	100	100	100	100			Ritonavir 1.5 µM	100	100	87.6319	74.5741	30.9273	100	100	100	95.168
			Ritonavir 5 µM	2.62467	5.62285	6.7131	7.16737	3.41207	2.68524	3.04866	2.32183	0.262467			Ritonavir 5 µM	1.33525	4.58033	13.014	8.75923	0	0	9.82147	25.3756	3.92081			Ritonavir 5 µM	94.9229	58.8405	46.4062	100	46.0247	34.2007	100	68.5286	89.049			Ritonavir 5 µM	94.7108	67.084	89.1974	95.688	61.7435	60.4485	100	80.2339	90.229
			Ritonavir 15.8 µM	0.292752	13.1637	23.0668	5.86513	24.4902	0.292752	8.46961	11.8918	11.9221			Ritonavir 15.8 µM	41.8636	28.7958	13.4517	18.366	22.5741	26.1636	22.1189	20.6306	8.87013			Ritonavir 15.8 µM	71.1222	59.8322	33.6667	73.9447	99.3473	23.9786	100	81.7257	100			Ritonavir 15.8 µM	100	100	59.7808	56.5857	100	100	100	68.4056	60.5377
			Ritonavir 50 µM	25.3079	75.5199	69.5538	12.2552	32.1522	39.6023	21.7646	29.5477	24.9748			Ritonavir 50 µM	72.9778	95.8918	94.7187	70.3631	49.0016	46.311	100	59.3322	22.5216			Ritonavir 50 µM	51.8986	36.7944	35.879	49.839	26.3434	23.2921	35.1924	61.7393	57.3148			Ritonavir 50 µM	48.8488	41.0953	41.0144	20.171	30.8088	32.3255	51.6787	31.4055	14.0513
			Ritonavir 158 µM	3.80577	84.3933	100	14.7991	19.7961	24.8536	34.363	16.2225	61.0741			Ritonavir 158 µM	100	25.9301	99.5104	88.2052	53.3965	99.2653	69.3184	48.5814	63.336			Ritonavir 158 µM	19.0965	28.1743	37.4809	23.4447	12.1546	15.5874	29.0897	30.9968	30.0051			Ritonavir 158 µM	26.5083	7.7503	48.6411	17.093	14.9532	16.5034	16.4072	10.3	24.9358
			100-%Cytotoxicity												100-%Cytotoxicity
			1% DMSO	99.8284	99.677	99.3741	100	100	100	100	96.1942	97.5873			1% DMSO	92.7874	100	100	100	100	97.3049	100	97.6842	100
			Ritonavir 1.5 µM	98.2839	96.0428	98.2536	96.2548	93.1052	96.7393	100	100	100			Ritonavir 1.5 µM	99.3359	95.3963	100	100	100	97.801	96.8496	84.1261	93.3652
			Ritonavir 5 µM	97.3753	94.3771	93.2869	92.8326	96.5879	97.3148	96.9513	97.6782	99.7375			Ritonavir 5 µM	98.6647	95.4197	86.986	91.2408	100	100	90.1785	74.6244	96.0792
			Ritonavir 15.8 µM	99.7072	86.8363	76.9332	94.1349	75.5098	99.7072	91.5304	88.1082	88.0779			Ritonavir 15.8 µM	58.1364	71.2042	86.5483	81.634	77.4259	73.8364	77.8811	79.3694	91.1299
			Ritonavir 50 µM	74.6921	24.4801	30.4462	87.7448	67.8478	60.3977	78.2354	70.4523	75.0252			Ritonavir 50 µM	27.0222	4.10822	5.28135	29.6369	50.9984	53.689	0	40.6678	77.4784
			Ritonavir 158 µM	96.1942	15.6067	0	85.2009	80.2039	75.1464	65.637	83.7775	38.9259			Ritonavir 158 µM	0	74.0699	0.489614	11.7948	46.6035	0.734746	30.6816	51.4186	36.664
			Average 100-%Cytotoxicity												Average 100-%Cytotoxicity												Average Corrected % Viability												Average Corrected % Viability
			1% DMSO	99.1846											1% DMSO	98.6418											1% DMSO	90.1659											1% DMSO	88.4982
			Ritonavir 1.5 µM	97.6311											Ritonavir 1.5 µM	96.3194											Ritonavir 1.5 µM	98.9697											Ritonavir 1.5 µM	87.589
			Ritonavir 5 µM	96.238											Ritonavir 5 µM	92.577											Ritonavir 5 µM	70.8858											Ritonavir 5 µM	82.1483
			Ritonavir 15.8 µM	88.9495											Ritonavir 15.8 µM	77.4628											Ritonavir 15.8 µM	71.5131											Ritonavir 15.8 µM	82.8122
			Ritonavir 50 µM	63.258											Ritonavir 50 µM	32.098											Ritonavir 50 µM	42.0325											Ritonavir 50 µM	34.5999
			Ritonavir 158 µM	60.0769											Ritonavir 158 µM	28.0508											Ritonavir 158 µM	25.1144											Ritonavir 158 µM	20.3436
	J4FUT2			LDH												CellTox												MTS												CellTiter-Glo
			Raw PlateReader Values	Technical Replicate 1	Technical Replicate 2	Technical Replicate 3	Technical Replicate 4	Technical Replicate 5	Technical Replicate 6	Technical Replicate 7	Technical Replicate 8	Technical Replicate 9	Technical Replicate 10		Raw PlateReader Values	Technical Replicate 1	Technical Replicate 2	Technical Replicate 3	Technical Replicate 4	Technical Replicate 5	Technical Replicate 6	Technical Replicate 7	Technical Replicate 8	Technical Replicate 9	Technical Replicate 10			Technical Replicate 1	Technical Replicate 2	Technical Replicate 3	Technical Replicate 4	Technical Replicate 5	Technical Replicate 6	Technical Replicate 7	Technical Replicate 8	Technical Replicate 9	Technical Replicate 10			Technical Replicate 1	Technical Replicate 2	Technical Replicate 3	Technical Replicate 4	Technical Replicate 5	Technical Replicate 6	Technical Replicate 7	Technical Replicate 8	Technical Replicate 9	Technical Replicate 10
			Lysed Cells	2.418	3.727	3.073	3.155	3.975	3.591	1.01	3.964	3.514			Lysed Cells	28891	28004	22652	20304	22010	23135	28195	26234	25015			Background Media	0.217	0.215	0.187									Background Media	5	4	7
			Untreated Cells	0.149	0.182	0.196	0.158	0.189	0.199	0.243	0.192	0.214			Untreated Cells	9674	8274	13289	10292	9089	7850	8184	10536	7962			Untreated Cells	1.108	2.134	1.393	1.073	1.602	1.959	1.46	1.761	1.488			Untreated Cells	87304	37625	77110	77197	53291	49117	58921	67905	56076
			1% DMSO	0.166	0.174	0.161	0.168	0.198	0.175	0.202	0.195	0.171			1% DMSO	8724	9333	10327	9060	6979	7959	5917	10440	9459			1% DMSO	1.205	2.014	1.32	1.32	1.276	1.045	1.269	2.065	1.809			1% DMSO	89683	62551	63797	74706	52848	58554	40573	83633	76897
			Ritonavir 1.5 µM	0.189	0.19	0.175	0.188	0.203	0.209	0.152	0.182	0.241			Ritonavir 1.5 µM	9234	8969	8875	12685	9141	11969	10850	9500	9827			Ritonavir 1.5 µM	1.567	2.101	1.859	1.983	1.965	1.204	1.136	2.349	1.086			Ritonavir 1.5 µM	44921	57226	76319	74757	66820	75620	86534	90929	32951
			Ritonavir 5 µM	0.223	0.176	0.168	0.183	0.177	0.239	0.192	0.185	0.277			Ritonavir 5 µM	7100	7274	8008	8613	8268	11615	6476	7173	11409			Ritonavir 5 µM	1.798	1.254	1.076	2.023	1.067	0.925	0.967	1.937	1.482			Ritonavir 5 µM	47713	42717	54947	57645	49945	91906	39434	52820	120253
			Ritonavir 15.8 µM	0.513	0.263	0.308	0.346	0.455	0.34	0.282	0.395	0.234			Ritonavir 15.8 µM	16781	14061	17022	15674	16641	17867	13514	12519	12232			Ritonavir 15.8 µM	1.403	1.68	2.055	2.209	1.866	1.317	1.246	1.571	1.315			Ritonavir 15.8 µM	77935	60394	45379	88616	91753	61501	47655	61884	63998
			Ritonavir 50 µM	1.59	0.992	0.889	1.038	0.946	0.581	1.013	1.69	1.059			Ritonavir 50 µM	16299	18561	16878	22029	22571	26814	13613	14431	22727			Ritonavir 50 µM	0.745	0.956	0.96	1.058	0.861	0.766	0.755	0.938	0.652			Ritonavir 50 µM	28079	29177	22597	26113	57005	44967	19825	14206	35495
			Ritonavir 158 µM	0.823	0.559	0.865	1.329	1.287	0.978	0.921	0.841	1.19			Ritonavir 158 µM	28899	20594	24831	21624	20264	19390	14490	15127	22467			Ritonavir 158 µM	0.477	0.544	0.549	0.697	0.764	0.678	0.51	0.308	0.409			Ritonavir 158 µM	8011	8601	16504	10579	11066	4157	6358	5120	5154
			Average Untreated Cells	0.191333												9461.11											Average Media	0.206333											Average Media	5.33333
			Subtracted Background of Untreated Cells												Subtracted Background of Untreated Cells												Subtracted Background of Untreated Cells												Subtracted Background of Untreated Cells
			Lysed Cells	2.22667	3.53567	2.88167	2.96367	3.78367	3.39967	0.818667	3.77267	3.32267			Lysed Cells	19429.9	18542.9	13190.9	10842.9	12548.9	13673.9	18733.9	16772.9	15553.9
			Untreated Cells	-0.0423333	-0.00933333	0.00466667	-0.0333333	-0.00233333	0.00766667	0.0516667	0.000666667	0.0226667			Untreated Cells	212.889	-1187.11	3827.89	830.889	-372.111	-1611.11	-1277.11	1074.89	-1499.11			Untreated Cells	0.901667	1.92767	1.18667	0.866667	1.39567	1.75267	1.25367	1.55467	1.28167			Untreated Cells	87298.7	37619.7	77104.7	77191.7	53285.7	49111.7	58915.7	67899.7	56070.7
			1% DMSO	-0.0253333	-0.0173333	-0.0303333	-0.0233333	0.00666667	-0.0163333	0.0106667	0.00366667	-0.0203333			1% DMSO	-737.111	-128.111	865.889	-401.111	-2482.11	-1502.11	-3544.11	978.889	-2.11111			1% DMSO	0.998667	1.80767	1.11367	1.11367	1.06967	0.838667	1.06267	1.85867	1.60267			1% DMSO	89677.7	62545.7	63791.7	74700.7	52842.7	58548.7	40567.7	83627.7	76891.7
			Ritonavir 1.5 µM	-0.00233333	-0.00133333	-0.0163333	-0.00333333	0.0116667	0.0176667	-0.0393333	-0.00933333	0.0496667			Ritonavir 1.5 µM	-227.111	-492.111	-586.111	3223.89	-320.111	2507.89	1388.89	38.8889	365.889			Ritonavir 1.5 µM	1.36067	1.89467	1.65267	1.77667	1.75867	0.997667	0.929667	2.14267	0.879667			Ritonavir 1.5 µM	44915.7	57220.7	76313.7	74751.7	66814.7	75614.7	86528.7	90923.7	32945.7
			Ritonavir 5 µM	0.0316667	-0.0153333	-0.0233333	-0.00833333	-0.0143333	0.0476667	0.000666667	-0.00633333	0.0856667			Ritonavir 5 µM	-2361.11	-2187.11	-1453.11	-848.111	-1193.11	2153.89	-2985.11	-2288.11	1947.89			Ritonavir 5 µM	1.59167	1.04767	0.869667	1.81667	0.860667	0.718667	0.760667	1.73067	1.27567			Ritonavir 5 µM	47707.7	42711.7	54941.7	57639.7	49939.7	91900.7	39428.7	52814.7	120248
			Ritonavir 15.8 µM	0.321667	0.0716667	0.116667	0.154667	0.263667	0.148667	0.0906667	0.203667	0.0426667			Ritonavir 15.8 µM	7319.89	4599.89	7560.89	6212.89	7179.89	8405.89	4052.89	3057.89	2770.89			Ritonavir 15.8 µM	1.19667	1.47367	1.84867	2.00267	1.65967	1.11067	1.03967	1.36467	1.10867			Ritonavir 15.8 µM	77929.7	60388.7	45373.7	88610.7	91747.7	61495.7	47649.7	61878.7	63992.7
			Ritonavir 50 µM	1.39867	0.800667	0.697667	0.846667	0.754667	0.389667	0.821667	1.49867	0.867667			Ritonavir 50 µM	6837.89	9099.89	7416.89	12567.9	13109.9	17352.9	4151.89	4969.89	13265.9			Ritonavir 50 µM	0.538667	0.749667	0.753667	0.851667	0.654667	0.559667	0.548667	0.731667	0.445667			Ritonavir 50 µM	28073.7	29171.7	22591.7	26107.7	56999.7	44961.7	19819.7	14200.7	35489.7
			Ritonavir 158 µM	0.631667	0.367667	0.673667	1.13767	1.09567	0.786667	0.729667	0.649667	0.998667			Ritonavir 158 µM	19437.9	11132.9	15369.9	12162.9	10802.9	9928.89	5028.89	5665.89	13005.9			Ritonavir 158 µM	0.270667	0.337667	0.342667	0.490667	0.557667	0.471667	0.303667	0.101667	0.202667			Ritonavir 158 µM	8005.67	8595.67	16498.7	10573.7	11060.7	4151.67	6352.67	5114.67	5148.67
			Average Lysed Control	2.96722											Average Lysed Control	15476.7											Average Untreated Cells Control	1.34678											Average Untreated Cells Control	62722
			% Cytotoxicity												% Cytotoxicity												% Viability												% Viability
			1% DMSO	-0.853773	-0.58416	-1.02228	-0.78637	0.224677	-0.550459	0.359483	0.123572	-0.685265			1% DMSO	-4.76273	-0.827769	5.5948	-2.59172	-16.0378	-9.70565	-22.8997	6.32493	-0.0136406			1% DMSO	74.1523	134.222	82.6912	82.6912	79.4241	62.2721	78.9044	138.008	119			1% DMSO	142.976	99.7189	101.705	119.098	84.249	93.3463	64.6785	133.331	122.591
			Ritonavir 1.5 µM	-0.078637	-0.0449354	-0.550459	-0.112339	0.393185	0.595394	-1.32559	-0.314548	1.67384			Ritonavir 1.5 µM	-1.46744	-3.1797	-3.78706	20.8306	-2.06835	16.2043	8.97408	0.251274	2.36413			Ritonavir 1.5 µM	101.031	140.681	122.713	131.92	130.583	74.078	69.029	159.096	65.3164			Ritonavir 1.5 µM	71.6107	91.229	121.67	119.179	106.525	120.555	137.956	144.963	52.5265
			Ritonavir 5 µM	1.06722	-0.516757	-0.78637	-0.280846	-0.483056	1.60644	0.0224677	-0.213443	2.8871			Ritonavir 5 µM	-15.2559	-14.1317	-9.38904	-5.47993	-7.7091	13.917	-19.2878	-14.7843	12.586			Ritonavir 5 µM	118.183	77.7906	64.5739	134.89	63.9056	53.3619	56.4805	128.504	94.7199			Ritonavir 5 µM	76.0621	68.0968	87.5955	91.897	79.6207	146.521	62.8626	84.2044	191.715
			Ritonavir 15.8 µM	10.8407	2.41528	3.93185	5.21251	8.88598	5.0103	3.05561	6.86388	1.43793			Ritonavir 15.8 µM	47.2963	29.7214	48.8535	40.1436	46.3917	54.3133	26.1871	19.7581	17.9037			Ritonavir 15.8 µM	88.8541	109.422	137.266	148.701	123.232	82.4684	77.1966	101.328	82.3199			Ritonavir 15.8 µM	124.246	96.2799	72.3409	141.275	146.277	98.0448	75.9696	98.6554	102.026
			Ritonavir 50 µM	47.1372	26.9837	23.5125	28.534	25.4334	13.1324	27.6914	50.5074	29.2417			Ritonavir 50 µM	44.1819	58.7975	47.923	81.2054	84.7074	112.123	26.8268	32.1121	85.7154			Ritonavir 50 µM	39.9967	55.6637	55.9607	63.2374	48.6099	41.556	40.7392	54.3272	33.0913			Ritonavir 50 µM	44.7589	46.5095	36.0187	41.6244	90.8767	71.684	31.5992	22.6406	56.5825
			Ritonavir 158 µM	21.2881	12.3909	22.7036	38.3411	36.9257	26.5119	24.5909	21.8948	33.6566			Ritonavir 158 µM	125.595	71.9334	99.3101	78.5886	69.8011	64.1539	32.4934	36.6092	84.0355			Ritonavir 158 µM	20.0974	25.0722	25.4434	36.4326	41.4075	35.0219	22.5476	7.54888	15.0483			Ritonavir 158 µM	12.7637	13.7044	26.3044	16.858	17.6344	6.61916	10.1283	8.1545	8.20871
			Correction for Out of Bounds												Correction for Out of Bounds												Correction for Out of Bounds												Correction for Out of Bounds
			1% DMSO	0	0	0	0	0.224677	0	0.359483	0.123572	0			1% DMSO	0	0	5.5948	0	0	0	0	6.32493	0			1% DMSO	74.1523	100	82.6912	82.6912	79.4241	62.2721	78.9044	100	100			1% DMSO	100	99.7189	100	100	84.249	93.3463	64.6785	100	100
			Ritonavir 1.5 µM	0	0	0	0	0.393185	0.595394	0	0	1.67384			Ritonavir 1.5 µM	0	0	0	20.8306	0	16.2043	8.97408	0.251274	2.36413			Ritonavir 1.5 µM	100	100	100	100	100	74.078	69.029	100	65.3164			Ritonavir 1.5 µM	71.6107	91.229	100	100	100	100	100	100	52.5265
			Ritonavir 5 µM	1.06722	0	0	0	0	1.60644	0.0224677	0	2.8871			Ritonavir 5 µM	0	0	0	0	0	13.917	0	0	12.586			Ritonavir 5 µM	100	77.7906	64.5739	100	63.9056	53.3619	56.4805	100	94.7199			Ritonavir 5 µM	76.0621	68.0968	87.5955	91.897	79.6207	100	62.8626	84.2044	100
			Ritonavir 15.8 µM	10.8407	2.41528	3.93185	5.21251	8.88598	5.0103	3.05561	6.86388	1.43793			Ritonavir 15.8 µM	47.2963	29.7214	48.8535	40.1436	46.3917	54.3133	26.1871	19.7581	17.9037			Ritonavir 15.8 µM	88.8541	100	100	100	100	82.4684	77.1966	100	82.3199			Ritonavir 15.8 µM	100	96.2799	72.3409	100	100	98.0448	75.9696	98.6554	100
			Ritonavir 50 µM	47.1372	26.9837	23.5125	28.534	25.4334	13.1324	27.6914	50.5074	29.2417			Ritonavir 50 µM	44.1819	58.7975	47.923	81.2054	84.7074	100	26.8268	32.1121	85.7154			Ritonavir 50 µM	39.9967	55.6637	55.9607	63.2374	48.6099	41.556	40.7392	54.3272	33.0913			Ritonavir 50 µM	44.7589	46.5095	36.0187	41.6244	90.8767	71.684	31.5992	22.6406	56.5825
			Ritonavir 158 µM	21.2881	12.3909	22.7036	38.3411	36.9257	26.5119	24.5909	21.8948	33.6566			Ritonavir 158 µM	100	71.9334	99.3101	78.5886	69.8011	64.1539	32.4934	36.6092	84.0355			Ritonavir 158 µM	20.0974	25.0722	25.4434	36.4326	41.4075	35.0219	22.5476	7.54888	15.0483			Ritonavir 158 µM	12.7637	13.7044	26.3044	16.858	17.6344	6.61916	10.1283	8.1545	8.20871
			100-%Cytotoxicity												100-%Cytotoxicity
			1% DMSO	100	100	100	100	99.7753	100	99.6405	99.8764	100			1% DMSO	100	100	94.4052	100	100	100	100	93.6751	100
			Ritonavir 1.5 µM	100	100	100	100	99.6068	99.4046	100	100	98.3262			Ritonavir 1.5 µM	100	100	100	79.1694	100	83.7957	91.0259	99.7487	97.6359
			Ritonavir 5 µM	98.9328	100	100	100	100	98.3936	99.9775	100	97.1129			Ritonavir 5 µM	100	100	100	100	100	86.083	100	100	87.414
			Ritonavir 15.8 µM	89.1593	97.5847	96.0682	94.7875	91.114	94.9897	96.9444	93.1361	98.5621			Ritonavir 15.8 µM	52.7037	70.2786	51.1465	59.8564	53.6083	45.6867	73.8129	80.2419	82.0963
			Ritonavir 50 µM	52.8628	73.0163	76.4875	71.466	74.5666	86.8676	72.3086	49.4926	70.7583			Ritonavir 50 µM	55.8181	41.2025	52.077	18.7946	15.2926	0	73.1732	67.8879	14.2846
			Ritonavir 158 µM	78.7119	87.6091	77.2964	61.6589	63.0743	73.4881	75.4091	78.1052	66.3434			Ritonavir 158 µM	0	28.0666	0.689927	21.4114	30.1989	35.8461	67.5066	63.3908	15.9645
			Average 100-%Cytotoxicity												Average 100-%Cytotoxicity												Average Corrected % Viability												Average Corrected % Viability
			1% DMSO	99.9214											1% DMSO	98.6756											1% DMSO	84.4595											1% DMSO	93.5547
			Ritonavir 1.5 µM	99.7042											Ritonavir 1.5 µM	94.5973											Ritonavir 1.5 µM	89.8248											Ritonavir 1.5 µM	90.5962
			Ritonavir 5 µM	99.3796											Ritonavir 5 µM	97.0552											Ritonavir 5 µM	78.9814											Ritonavir 5 µM	83.371
			Ritonavir 15.8 µM	94.7051											Ritonavir 15.8 µM	63.2702											Ritonavir 15.8 µM	92.3154											Ritonavir 15.8 µM	93.4767
			Ritonavir 50 µM	69.7585											Ritonavir 50 µM	37.6145											Ritonavir 50 µM	48.1313											Ritonavir 50 µM	49.1438
			Ritonavir 158 µM	73.5218											Ritonavir 158 µM	29.2305											Ritonavir 158 µM	25.4022											Ritonavir 158 µM	13.3751

## Sheet: Plotted Data
		J2
	Ritonavir (μM)	LDH		CellTox		MTS		CellTiter-Glo
		Experiment 1	Experiment 2	Experiment 1	Experiment 2	Experiment 1	Experiment 2	Experiment 1	Experiment 2
	0	98.1226	98.1226	97.4466	97.4466	91.7616	91.7616	88.8129	88.8129
	1.5	97.8196	97.8196	86.8656	86.8656	87.0305	87.0305	93.6168	93.6168
	5	94.0612	94.0612	86.9485	86.9485	71.1628	71.1628	96.0798	96.0798
	15.8	76.0773	76.0773	72.271	72.271	73.0992	73.0992	86.1663	86.1663
	50	44.6916	44.6916	27.6321	27.6321	44.7889	44.7889	72.3781	72.3781
	158	50.5809	50.5809	25.9227	25.9227	20.1072	20.1072	11.8763	11.8763
		J2STAT1KO
	Ritonavir (μM)	LDH		CellTox		MTS		CellTiter-Glo
		Experiment 1	Experiment 2	Experiment 1	Experiment 2	Experiment 1	Experiment 2	Experiment 1	Experiment 2
	0	99.2225	98.0707	84.0287	77.5328	89.5581	92.6112	94.7783	98.7931
	1.5	99.8799	99.3091	84.2116	86.4058	84.6985	86.3254	99.1959	95.578
	5	98.2385	98.3675	91.3182	87.3477	93.1244	93.596	95.6915	77.8252
	15.8	84.0746	80.812	77.311	73.6692	85.5497	87.3449	97.8001	85.3554
	50	66.5375	55.5787	33.6618	26.148	65.5748	59.0252	77.6118	59.0319
	158	60.3933	52.6664	22.2786	14.4814	32.476	37.496	21.683	16.6327
		J4
	Ritonavir (μM)	LDH		CellTox		MTS		CellTiter-Glo
		Experiment 1	Experiment 2	Experiment 1	Experiment 2	Experiment 1	Experiment 2	Experiment 1	Experiment 2
	0	98.6325	99.1846	99.2579	98.6418	83.2531	90.1659	86.9191	88.4982
	1.5	97.4998	97.6311	97.6189	96.3194	78.5432	98.9697	81.285	87.589
	5	100	96.238	89.1599	92.577	66.3194	70.8858	86.668	82.1483
	15.8	82.6835	88.9495	72.3453	77.4628	85.7064	71.5131	78.9132	82.8122
	50	56.7653	63.258	8.26859	32.098	41.4389	42.0325	46.3891	34.5999
	158	57.2012	60.0769	8.97635	28.0508	28.897	25.1144	17.6024	20.3436
		J4FUT2
	Ritonavir (μM)	LDH		CellTox		MTS		CellTiter-Glo
		Experiment 1	Experiment 2	Experiment 1	Experiment 2	Experiment 1	Experiment 2	Experiment 1	Experiment 2
	0	99.5476	99.9214	88.9633	98.6756	79.2933	84.4595	92.8898	93.5547
	1.5	99.8285	99.7042	76.746	94.5973	73.6394	89.8248	98.2506	90.5962
	5	99.3325	99.3796	89.1612	97.0552	63.5892	78.9814	90.6803	83.371
	15.8	89.5598	94.7051	55.3446	63.2702	64.6059	92.3154	91.1625	93.4767
	50	77.1388	69.7585	36.814	37.6145	39.1113	48.1313	47.5883	49.1438
	158	72.6037	73.5218	7.29314	29.2305	22.0911	25.4022	11.2179	13.3751
